# Supplementary material for: Stool microbiome, pH and short/branched chain fatty acids in infants receiving extensively hydrolyzed formula, amino acid formula, or human milk through two months of age
Source: BMC Microbiol. 2020 Nov 9;20:337. doi: 10.1186/s12866-020-01991-5 (PMC7650147; doi:10.1186/s12866-020-01991-5)
Supplement: Supplementary file 2 — Additional file 2: Table S3. Relative abundances of amplicon sequence variants present in infant fecal samples throughout all treatment and timepoints. Table S4. Relative abundances of amplicon sequence variants present in individual infant fecal samples. Each column represents an indivdual fecal sample within a particular treatment and timepoint. [file 12866_2020_1991_MOESM2_ESM.xlsx]

## Sheet: Table S3 Mean abundance
TABLE S3: Relative abundances of amplicon sequence variants present in infant fecal samples throughout all treatment and timepoints
Phylum	Genus	ASV Feature ID	Accession	NCBI RefSeq sequence description	Bit score	E value	Mean relative abundance (SD)									Representative sequence
							amino acid formula			extensively hydrolyzed formula			human milk
							Baseline	Day30	Day60	Baseline	Day30	Day60	Baseline	Day30	Day60
Actinobacteria	Coriobacteriaceaeu	ASV1	NR_134044.1	Gordonibacter urolithinfaciens strain CEBAS 1/15P 16S ribosomal	433	7e-118	0 (0)	0 (0)	0.00029 (0.001)	0 (0)	0 (0)	0 (0)	0 (0)	0 (0)	0 (0)	TACGTAGGGGGCGAGCGTTATCCGGATTCATTGGGCGTAAAGCGCGCGTAGGCGGGCTTCTAAGCGGAACCTCTAACCCGAGGGCTCAACCCCCGGCCGGGTTCCGAACTGGAAGCCTCGAGTCTGGTAGAGGAAGATGGAATTCCCGGTGTAGCGGTGGAATGCGCAGATATCGGGAAGAACACCGATGGCGAAGGCAGTCTTCTGGGCCGCGACTGACGCTGAGGCGCGAAAGCTGGGGGAGCGAACAGG
	Actinomyces	ASV2	NR_144728.2	Actinomyces ihuae strain SD1 16S ribosomal RNA, partial sequence	468	2e-128	0 (0)	0.00141 (0.006)	0.00148 (0.006)	0 (0)	0 (0)	0 (0)	0 (0)	0 (0)	0.00002 (0.001)	TACGTAGGGCGCGAGCGTTGTCCGGATTTATTGGGCGTAAAGGGCTTGTAGGCGGTTTGTCGCGCCTGTCGTGTAATCCTCTGGCTTAACTGGGGGTGTGCGGTGGGTACGGGCAGGCTTGAGTGCGGTAGGGGAGATTGGAATTCCTGGTGTAGCGGTGGAATGCGCAGATATCAGGAGGAACACCGGTGGCGAAGGCGGGTCTCTGGGCCGTTACTGACGCTGAGGAGCGAAAGCGTGGGGAGCGAACAGG
	Actinomyces	ASV3	NR_114971.1	Actinomyces europaeus strain CCUG 32789A 16S ribosomal RNA, partial	468	2e-128	0 (0)	0.00015 (0.001)	0.00124 (0.005)	0 (0)	0 (0)	0 (0)	0 (0)	0 (0)	0 (0)	TACGTAGGGTACTAGCGTTGTCCGGATTTATTGGGCGTAAAGGGCTTGTAGGTGGTTTGTCGCGTCTGTCGTGAAATCCTGTGGCTTAACCATGGGCTTGCGGTGGGTACGGGCAGGCTTGAGTGCGGTAGGGGAGACTGGAATTCCTGGTGTAGCGGTGGAATGCGCAGATATCAGGAGGAACACCGGTGGCGAAGGCGGGTCTCTGGGCCGTTACTGACACTGAGGAGCGAAAGCGTGGGGAGCGAACAGG
	Actinomyces	ASV4	NR_114395.1	Schaalia odontolytica strain JCM 14871 16S ribosomal RNA, partial	462	9e-127	0 (0)	0 (0)	0 (0)	0 (0)	0 (0)	0.00028 (0.002)	0 (0)	0 (0)	0 (0)	TACGTAGGGCGCGAGCGTTGTCCGGAATTATTGGGCGTAAAGGGCTTGTAGGCGGTTGGTCGCGTCTGCCGTGAAATTCTCTGGCTTAACTGGGGGCGTGCGGTGGGTACGGGCTGACTTGAGTGCGGTAGGGGAGACTGGAACTCCTGGTGTAGCGGTGGAATGCGCAGATATCAGGAAGAACACCGGTGGCGAAGGCGGGTCTCTGGGCCGTTACTGACGCTGAGGAGCGAAAGCGTGGGGAGCGAACAGG
	Actinomyces	ASV5	NR_042167.1	Actinomyces graevenitzii strain CCUG 27294 16S ribosomal RNA,	468	2e-128	0 (0)	0 (0)	0.00081 (0.003)	0 (0)	0 (0)	0.00009 (0.001)	0 (0)	0.00005 (0.001)	0 (0)	TACGTAGGGCGCAAGCGTTGTCCGGAATTATTGGGCGTAAAGAGCTCGTAGGCGGCTGGTCGCGTCTGTCGTGAAAACTTCCGGCTCAACCGGGGGCTTGCGGTGGGTACGGGCCGGCTAGAGTGCGGTAGGGGTAACTGGAACTCCTGGTGTAGCGGTGGAATGCGCAGATATCAGGAAGAACACCGATGGCGAAGGCAGGTTACTGGGCCGTTACTGACGCTGAGGAGCGAAAGCGTGGGGAGCGAACAGG
	Actinomyces	ASV6	NR_114395.1	Schaalia odontolytica strain JCM 14871 16S ribosomal RNA, partial	468	2e-128	0 (0)	0.00025 (0.001)	0.00457 (0.008)	0.00007 (0.001)	0.00082 (0.004)	0.0006 (0.002)	0 (0)	0.00001 (0.001)	0.00016 (0.001)	TACGTAGGGCGCGAGCGTTGTCCGGAATTATTGGGCGTAAAGGGCTTGTAGGCGGTTGGTCGCGTCTGCCGTGAAATCCTCTGGCTTAACTGGGGGCGTGCGGTGGGTACGGGCTGACTTGAGTGCGGTAGGGGAGACTGGAACTCCTGGTGTAGCGGTGGAATGCGCAGATATCAGGAAGAACACCGGTGGCGAAGGCGGGTCTCTGGGCCGTTACTGACGCTGAGGAGCGAAAGCGTGGGGAGCGAACAGG
	Actinomyces	ASV7	NR_114395.1	Schaalia odontolytica strain JCM 14871 16S ribosomal RNA, partial	446	9e-122	0 (0)	0.0005 (0.002)	0.00025 (0.001)	0 (0)	0.00007 (0.001)	0.00034 (0.002)	0 (0)	0.00043 (0.002)	0.00014 (0.001)	TACGTAGGGTGCGAGCGTTGTCCGGAATTATTGGGCGTAAAGGGCTTGTAGGCGGTTTGTCGCGTCTGCCGTGAAATCCTCTGGCTTAACTGGGGGCGTGCGGTGGGTACGGGCAGGCTTGAGTGCGGTAGGGGAGACTGGAACTCCTGGTGTAGCGGTGGAATGCGCAGATATCAGGAAGAACACCGGTGGCGAAGGCGGGTCTCTGGGCCGTTACTGACGCTGAGGAGCGAAAGCGTGGGGAGCGAACAGG
	Actinomyces	ASV8	NR_042428.1	Actinomyces neuii strain DSM 8576 16S ribosomal RNA, partial	466	7e-128	0 (0)	0 (0)	0 (0)	0 (0)	0 (0)	0 (0)	0 (0)	0.00002 (0.001)	0 (0)	TACGTAGGGCGCGAGCGTTGTCCGGAATTATTGGGCGTAAAGGGCTCGTAGGCGGTTTGTCGCGTCTAGCGTTTAAGGCTCGGGCTTAACCCGGGTTTGCGTTGGGTACGGGCAGGCTTGAGTGCGGTAGGGGTAACTGGAATTCCTGGTGTAGCGGTGGAATGCGCAGATATCAGGAGGAACACCGGTGGCGAAGGCGGGTTACTGGGCCGTTACTGACGCTGAGGAGCGAGAGCGTGGGGAGCGAACAGG
	Atopobium	ASV9	NR_102936.1	Atopobium parvulum DSM 20469 16S ribosomal RNA, partial sequence	455	1e-124	0 (0)	0.00014 (0.001)	0.00012 (0.001)	0 (0)	0.00042 (0.002)	0.00034 (0.001)	0 (0)	0.00001 (0.001)	0.00007 (0.001)	TACGTAGGGGGCAAGCGTTATCCGGATTCATTGGGCGTAAAGCGCTCGTAGGCGGTCTGTTAGGTCGGGAGTTAAATCCGGGGGCTCAACCCCCGTTCGCTCCCGATACCGGCAGACTTGAGTTTGGTAGGGGAAGGTGGAATTCCTAGTGTAGCGGTGGAATGCGCAGATATTAGGAAGAACACCAGTGGCGAAGGCGGCCTTCTGGGCCATAACTGACGCTGAGGAGCGAAAGCTAGGGGAGCAAACAGG
	Atopobium	ASV10	NR_102936.1	Atopobium parvulum DSM 20469 16S ribosomal RNA, partial sequence	460	3e-126	0.00004 (0.001)	0 (0)	0 (0)	0 (0)	0 (0)	0 (0)	0 (0)	0 (0)	0.0001 (0.001)	TACGTAGGGGGCAAGCGTTATCCGGATTCATTGGGCGTAAAGCGCTCGTAGGCGGTCTGTTAGGTCGGGAGTTAAATCCGGGGGCTCAACCCCCGCTCGCTCCCGATACCGGCAGACTTGAGTTTGGTAGGGGAAGGTGGAATTCCTAGTGTAGCGGTGGAATGCGCAGATATTAGGAAGAACACCAGTGGCGAAGGCGGCCTTCTGGGCCATAACTGACGCTGAGGAGCGAAAGCTAGGGGAGCAAACAGG
	Bifidobacterium	ASV11	NR_037115.2	Bifidobacterium dentium strain B764 16S ribosomal RNA, partial	468	2e-128	0.02349 (0.088)	0.00502 (0.019)	0 (0)	0 (0)	0 (0)	0 (0)	0 (0)	0.00025 (0.002)	0.00047 (0.002)	TACGTAGGGTGCAAGCGTTATCCGGAATTATTGGGCGTAAAGGGCTCGTAGGCGGTTCGTCGCGTCCGGTGTGAAAGCCCATCGCTTAACGGTGGGTCTGCGCCGGGTACGGGCGGGCTGGAGTGCGGTAGGGGAGACTGGAATTCCCGGTGTAACGGTGGAATGTGTAGATATCGGGAAGAACACCAATGGCGAAGGCAGGTCTCTGGGCCGTCACTGACGCTGAGGAGCGAAAGCGTGGGGAGCGAACAGG
	Bifidobacterium	ASV12	NR_040867.1	Bifidobacterium animalis subsp. lactis strain YIT 4121 16S ribosomal	468	2e-128	0.01171 (0.044)	0.00009 (0.001)	0 (0)	0 (0)	0 (0)	0 (0)	0 (0)	0 (0)	0.00964 (0.04)	TACGTAGGGTGCGAGCGTTATCCGGATTTATTGGGCGTAAAGGGCTCGTAGGCGGTTCGTCGCGTCCGGTGTGAAAGTCCATCGCCTAACGGTGGATCTGCGCCGGGTACGGGCGGGCTGGAGTGCGGTAGGGGAGACTGGAATTCCCGGTGTAACGGTGGAATGTGTAGATATCGGGAAGAACACCAATGGCGAAGGCAGGTCTCTGGGCCGTCACTGACGCTGAGGAGCGAAAGCGTGGGGAGCGAACAGG
	Bifidobacterium	ASV13	NR_037117.1	Bifidobacterium pseudocatenulatum strain B1279 16S ribosomal	462	9e-127	0 (0)	0 (0)	0 (0)	0.00155 (0.007)	0 (0)	0.00329 (0.011)	0 (0)	0 (0)	0 (0)	TACGTAGGGTGCAAGCGTTATCCGGAATTATTGGGCGTAAAGGGCTCGTAGGCGGTTCGTCGCGTCTGGTGTGAAAGTCCATCGCTTAACGGTGGATCTGCGCCGGGTACGGGCGGGCTGGAGTGCGGTAGGGGAGACTGGAATTCCCGGTGTAACGGTGGAATGTGTAGATATCGGGAAGAACACCAATGGCGAAGGCAGGTCTCTGGGCCGTTACTGACGCTGAGGAGCGAAAGCGTGGGGAGCGAACAGG
	Bifidobacterium	ASV14	NR_113873.1	Bifidobacterium bifidum strain NBRC 100015 16S ribosomal RNA,	468	2e-128	0.027 (0.102)	0.02554 (0.079)	0.02464 (0.056)	0 (0)	0.00069 (0.003)	0.00346 (0.008)	0.00674 (0.022)	0.02529 (0.055)	0.05907 (0.115)	TACGTAGGGCGCAAGCGTTATCCGGATTTATTGGGCGTAAAGGGCTCGTAGGCGGCTCGTCGCGTCCGGTGTGAAAGTCCATCGCTTAACGGTGGATCTGCGCCGGGTACGGGCGGGCTGGAGTGCGGTAGGGGAGACTGGAATTCCCGGTGTAACGGTGGAATGTGTAGATATCGGGAAGAACACCGATGGCGAAGGCAGGTCTCTGGGCCGTCACTGACGCTGAGGAGCGAAAGCGTGGGGAGCGAACAGG
	Bifidobacterium	ASV15	NR_037117.1	Bifidobacterium pseudocatenulatum strain B1279 16S ribosomal	468	2e-128	0.00002 (0.001)	0.00245 (0.008)	0.04491 (0.147)	0.00023 (0.001)	0.04998 (0.13)	0.11943 (0.176)	0.00816 (0.033)	0.04926 (0.189)	0.08717 (0.223)	TACGTAGGGTGCAAGCGTTATCCGGAATTATTGGGCGTAAAGGGCTCGTAGGCGGTTCGTCGCGTCCGGTGTGAAAGTCCATCGCTTAACGGTGGATCTGCGCCGGGTACGGGCGGGCTGGAGTGCGGTAGGGGAGACTGGAATTCCCGGTGTAACGGTGGAATGTGTAGATATCGGGAAGAACACCAATGGCGAAGGCAGGTCTCTGGGCCGTTACTGACGCTGAGGAGCGAAAGCGTGGGGAGCGAACAGG
	Bifidobacterium	ASV16	NR_043437.1	Bifidobacterium longum subsp. infantis strain ATCC 15697 16S	440	4e-120	0.00004 (0.001)	0 (0)	0 (0)	0 (0)	0 (0)	0 (0)	0 (0)	0.00005 (0.001)	0 (0)	TACGTAGGGTGCAAGCGTTATCCGGAATTATTGGGCGTAAAGGGCTCGTAGGCGGTTCGTCGCGTCCGGTGTGAAAGTCCATCGCTTAACGGTGGATCCGCGCCGGGTACGGGCGGGCTTGAGTGCGGTAGGGGAGACTGGAATTCCCGGTGTAACGGTGGAATGTGTAGATATCGGGAAGAACACCAATGGCGAAGGCAGGTCTCTGGGCCGTTACTGACGCTGATGCACGAAAGCGTGGGGATCAAACAGG
	Bifidobacterium	ASV17	NR_043437.1	Bifidobacterium longum subsp. infantis strain ATCC 15697 16S	468	2e-128	0.14986 (0.291)	0.08252 (0.2)	0.04872 (0.122)	0.26363 (0.309)	0.1171 (0.177)	0.07044 (0.075)	0.18015 (0.294)	0.33784 (0.317)	0.39363 (0.344)	TACGTAGGGTGCAAGCGTTATCCGGAATTATTGGGCGTAAAGGGCTCGTAGGCGGTTCGTCGCGTCCGGTGTGAAAGTCCATCGCTTAACGGTGGATCCGCGCCGGGTACGGGCGGGCTTGAGTGCGGTAGGGGAGACTGGAATTCCCGGTGTAACGGTGGAATGTGTAGATATCGGGAAGAACACCAATGGCGAAGGCAGGTCTCTGGGCCGTTACTGACGCTGAGGAGCGAAAGCGTGGGGAGCGAACAGG
	Bifidobacterium	ASV18	NR_074802.2	Bifidobacterium adolescentis ATCC 15703 16S ribosomal RNA, complete	468	2e-128	0.00002 (0.001)	0.01358 (0.045)	0.02598 (0.061)	0 (0)	0.02837 (0.121)	0.01695 (0.072)	0.01224 (0.051)	0.00147 (0.004)	0.00285 (0.006)	TACGTAGGGTGCAAGCGTTATCCGGAATTATTGGGCGTAAAGGGCTCGTAGGCGGTTCGTCGCGTCCGGTGTGAAAGTCCATCGCTTAACGGTGGATCCGCGCCGGGTACGGGCGGGCTTGAGTGCGGTAGGGGAGACTGGAATTCCCGGTGTAACGGTGGAATGTGTAGATATCGGGAAGAACACCAATGGCGAAGGCAGGTCTCTGGGCCGTCACTGACGCTGAGGAGCGAAAGCGTGGGGAGCGAACAGG
	Bifidobacterium	ASV19	NR_145535.1	Bifidobacterium longum subsp. suillum strain Su 851 16S ribosomal	462	9e-127	0 (0)	0 (0)	0 (0)	0 (0)	0 (0)	0 (0)	0.00949 (0.04)	0.01188 (0.049)	0.00946 (0.039)	TACGTAGGGTGCAAGCGTTATCCGGAATTATTGGGCGTAAAGGGCTCGTAGGCGGTTCGTCGCGTCCGGTGTGAAAGTCCATCGCTTAACGGTGGATTCGCGCCGGGTACGGGCGGGCTTGAGTGCGGTAGGGGAGACTGGAATTCCCGGTGTAACGGTGGAATGTGTAGATATCGGGAAGAACACCAATGGCGAAGGCAGGTCTCTGGGCCGTTACTGACGCTGAGGAGCGAAAGCGTGGGGAGCGAACAGG
	Cellulomonas	ASV20	NR_029288.1	Cellulomonas hominis strain CE40 16S ribosomal RNA, partial sequence	468	2e-128	0 (0)	0.0005 (0.002)	0.00125 (0.005)	0 (0)	0 (0)	0 (0)	0 (0)	0 (0)	0 (0)	TACGTAGGGCGCAAGCGTTGTCCGGAATTATTGGGCGTAAAGAGCTCGTAGGCGGTTTGTCGCGTCTGCTGTGAAAACTCGAGGCTCAACCTCGGGCTTGCAGTGGGTACGGGCAGACTAGAGTGCGGTAGGGGAGACTGGAATTCCTGGTGTAGCGGTGGAATGCGCAGATATCAGGAGGAACACCGATGGCGAAGGCAGGTCTCTGGGCCGCAACTGACGCTGAGGAGCGAAAGCATGGGGAGCGAACAGG
	Collinsella	ASV21	NR_113316.1	Collinsella aerofaciens strain JCM 10188 16S ribosomal RNA, partial	468	2e-128	0 (0)	0 (0)	0.00165 (0.006)	0 (0)	0.00141 (0.006)	0.00975 (0.042)	0.01429 (0.054)	0.00073 (0.003)	0.00355 (0.012)	TACGTAGGGGGCGAGCGTTATCCGGATTCATTGGGCGTAAAGCGCGCGTAGGCGGCCCGGCAGGCCGGGGGTCGAAGCGGGGGGCTCAACCCCCCGAAGCCCCCGGAACCTCCGCGGCTTGGGTCCGGTAGGGGAGGGTGGAACACCCGGTGTAGCGGTGGAATGCGCAGATATCGGGTGGAACACCGGTGGCGAAGGCGGCCCTCTGGGCCGAGACCGACGCTGAGGCGCGAAAGCTGGGGGAGCGAACAGG
	Corynebacterium	ASV22	NR_028975.1	Corynebacterium tuberculostearicum strain Medalle X 16S ribosomal	470	5e-129	0.00003 (0.001)	0.0001 (0.001)	0.00002 (0.001)	0 (0)	0 (0)	0 (0)	0 (0)	0.00002 (0.001)	0 (0)	TACGTAGGGTGCGAGCGTTGTCCGGAATTACTGGGCGTAAAGGGCTCGTAGGTGGTTTGTCGCGTCGTCTGTGAAATTCCGGGGCTTAACTCCGGGCGTGCAGGCGATACGGGCATAACTTGAGTACTGTAGGGGTAACTGGAATTCCTGGTGTAGCGGTGAAATGCGCAGATATCAGGAGGAACACCGATGGCGAAGGCAGGTTACTGGGCAGTTACTGACGCTGAGGAGCGAAAGCATGGGTAGCGAACAGG
	Corynebacterium	ASV23	NR_042137.1	Corynebacterium pseudodiphtheriticum strain CIP 103420 16S ribosomal	468	2e-128	0.00005 (0.001)	0.00008 (0.001)	0.00024 (0.001)	0 (0)	0 (0)	0.00002 (0.001)	0 (0)	0.00018 (0.001)	0.00007 (0.001)	TACGTAGGGTGCAAGCGTTGTCCGGAATTACTGGGCGTAAAGAGCTCGTAGGTGGTTTGTCACGTCGTCTGTGAAATTCCACAGCTTAACTGTGGGCGTGCAGGCGATACGGGCTGACTTGAGTACTGTAGGGGTAACTGGAATTCCTGGTGTAGCGGTGAAATGCGCAGATATCAGGAGGAACACCGATGGCGAAGGCAGGTTACTGGGCAGTTACTGACGCTGAGGAGCGAAAGCATGGGTAGCAAACAGG
	Corynebacterium	ASV24	NR_042151.1	Corynebacterium suicordis strain P81/02 16S ribosomal RNA, partial	470	5e-129	0 (0)	0 (0)	0 (0)	0 (0)	0.00003 (0.001)	0.00003 (0.001)	0 (0)	0 (0)	0 (0)	TACGTAGGGTGCAAGCGTTGTCCGGAATTACTGGGCGTAAAGAGCTCGTAGGTGGTTTGTCGCGTCGTCTGTGAAATCCCGGGGCTTAACTCCGGGTCTGCAGGCGATACGGGCATAACTAGAGTGCTGTAGGGGAGACTGGAATTCCTGGTGTAGCGGTGAAATGCGCAGATATCAGGAGGAACACCGATGGCGAAGGCAGGTCTCTGGGCAGTAACTGACGCTGAGGAGCGAAAGCATGGGGAGCAAACAGG
	Corynebacterium	ASV25	NR_042139.1	Corynebacterium accolens strain CNCTC Th1/57 16S ribosomal RNA,	470	5e-129	0 (0)	0.00004 (0.001)	0.00003 (0.001)	0 (0)	0 (0)	0.00005 (0.001)	0 (0)	0.00003 (0.001)	0 (0)	TACGTAGGGTGCGAGCGTTGTCCGGAATTACTGGGCGTAAAGGGCTCGTAGGTGGTTTGTCGCGTCGTCTGTGAAATTCTGGGGCTTAACTCCGGGCGTGCAGGCGATACGGGCATAACTTGAGTGCTGTAGGGGTAACTGGAATTCCTGGTGTAGCGGTGAAATGCGCAGATATCAGGAGGAACACCGATGGCGAAGGCAGGTTACTGGGCAGTTACTGACGCTGAGGAGCGAAAGCATGGGTAGCGAACAGG
	Corynebacterium	ASV26	NR_074408.1	Corynebacterium kroppenstedtii strain DSM 44385 16S ribosomal	470	5e-129	0 (0)	0 (0)	0 (0)	0 (0)	0 (0)	0 (0)	0.00003 (0.001)	0.0002 (0.001)	0.00009 (0.001)	TACGTAGGGTGCGAGCGTTGTCCGGAATTACTGGGCGTAAAGAGCTCGTAGGTGGTCTGTCGCGTCATTTGTGAAAGCCCGGGGCTTAACTCCGGGTTGGCAGGTGATACGGGCATGACTGGAGTACTGTAGGGGAGACTGGAATTCCTGGTGTAGCGGTGAAATGCGCAGATATCAGGAGGAACACCGGTGGCGAAGGCGGGTCTCTGGGCAGTAACTGACGCTGAGGAGCGAAAGCATGGGTAGCGAACAGG
	Eggerthella	ASV27	NR_074377.1	Eggerthella lenta strain DSM 2243 16S ribosomal RNA, partial	460	3e-126	0 (0)	0 (0)	0 (0)	0 (0)	0.00036 (0.002)	0.00028 (0.001)	0 (0)	0 (0)	0 (0)	TACGTAGGGAGCGAGCGTTATCCGGAATCATTGGGCGTAAAGAGCGCGTAGGCGGCCTCTCAAGCGGGATCTCTAATCCGAGGGCTCAACCCCCGGCCGGATCCCGAACTGGGAGGCTCGAGTTCGGTAGAGGCAGGCGGAATTCCCGGTGTAGCGGTGGAATGCGCAGATATCGGGAAGAACACCGATGGCGAAGGCAGCCTGCTGGGCCGCAACTGACGCTGAGGCGCGAAAGCTAGGGGAGCGAACAGG
	Eggerthella	ASV28	NR_074377.1	Eggerthella lenta strain DSM 2243 16S ribosomal RNA, partial	466	7e-128	0.00037 (0.002)	0.01427 (0.02)	0.02703 (0.058)	0.00088 (0.002)	0.0009 (0.002)	0.0017 (0.002)	0.00012 (0.001)	0 (0)	0.00191 (0.005)	TACGTAGGGAGCGAGCGTTATCCGGATTCATTGGGCGTAAAGAGCGCGTAGGCGGCCTCTCAAGCGGGATCTCTAATCCGAGGGCTCAACCCCCGGCCGGATCCCGAACTGGGAGGCTCGAGTTCGGTAGAGGCAGGCGGAATTCCCGGTGTAGCGGTGGAATGCGCAGATATCGGGAAGAACACCGATGGCGAAGGCAGCCTGCTGGGCCGCAACTGACGCTGAGGCGCGAAAGCTAGGGGAGCGAACAGG
	Kocuria	ASV29	NR_148610.1	Kocuria arsenatis strain CM1E1 16S ribosomal RNA, partial sequence	468	2e-128	0 (0)	0 (0)	0.00006 (0.001)	0 (0)	0 (0)	0.00003 (0.001)	0 (0)	0 (0)	0 (0)	TACGTAGGGCGCAAGCGTTGTCCGGAATTATTGGGCGTAAAGAGCTCGTAGGCGGTTTGTCGCGTCTGCTGTGAAAGCCCGGGGCTTAACCCCGGGTGTGCAGTGGGTACGGGCAGACTTGAGTGCAGTAGGGGAGACTGGAATTCCTGGTGTAGCGGTGAAATGCGCAGATATCAGGAGGAACACCGATGGCGAAGGCAGGTCTCTGGGCTGTTACTGACGCTGAGGAGCGAAAGCATGGGGAGCGAACAGG
	Rhodococcus	ASV30	NR_104776.1	Nocardia coeliaca strain DSM 44595 16S ribosomal RNA, partial	468	2e-128	0 (0)	0 (0)	0 (0)	0 (0)	0.00007 (0.001)	0.00011 (0.001)	0 (0)	0 (0)	0 (0)	TACGTAGGGTGCAAGCGTTGTCCGGAATTACTGGGCGTAAAGAGTTCGTAGGCGGTTTGTCGCGTCGTTTGTGAAAACCAGCAGCTCAACTGCTGGCTTGCAGGCGATACGGGCAGACTTGAGTACTGCAGGGGAGACTGGAATTCCTGGTGTAGCGGTGAAATGCGCAGATATCAGGAGGAACACCGGTGGCGAAGGCGGGTCTCTGGGCAGTAACTGACGCTGAGGAACGAAAGCGTGGGTAGCGAACAGG
	Rothia	ASV31	NR_044873.1	Rothia mucilaginosa strain DSM 20746 16S ribosomal RNA, partial	464	2e-127	0.00085 (0.002)	0.00014 (0.001)	0.00021 (0.001)	0.00123 (0.002)	0.00117 (0.003)	0.00405 (0.01)	0.00001 (0.001)	0.00012 (0.001)	0.00022 (0.001)	TACGTAGGGCGCGAGCGTTGTCCGGAATTATTGGGCGTAAAGAGCTTGTAGGCGGTTTGTCGCGTCTGCTGTGAAAGGCCGGGGCTTAACCCCGTGTATTGCAGTGGGTACGGGCAGACTAGAGTGCAGTAGGGGAGACTGGAACTCCTGGTGTAGCGGTGGAATGCGCAGATATCAGGAAGAACACCGATGGCGAAGGCAGGTCTCTGGGCTGTAACTGACGCTGAGAAGCGAAAGCATGGGGAGCGAACAGG
	Rothia	ASV32	NR_044873.1	Rothia mucilaginosa strain DSM 20746 16S ribosomal RNA, partial	459	1e-125	0.00046 (0.002)	0 (0)	0 (0)	0.00231 (0.007)	0.00008 (0.001)	0 (0)	0 (0)	0 (0)	0 (0)	TACGTAGGGCGCGAGCGTTGTCCGGAATTATTGGGCGTAAAGAGCTTGTAGGCGGTTTGTCGCGTCTGCTGTGAAAGGCCGGGGCTTAACTCCGTGTATTGCAGTGGGTACGGGCAGACTAGAGTGCAGTAGGGGAGACTGGAATTCCTGGTGTAGCGGTGGAATGCGCAGATATCAGGAGGAACACCGATGGCGAAGGCAGGTCTCTGGGCTGTAACTGACGCTGAGAAGCGAAAGCATGGGGAGCGAACAGG
	Rothia	ASV33	NR_044873.1	Rothia mucilaginosa strain DSM 20746 16S ribosomal RNA, partial	464	2e-127	0.00097 (0.004)	0.00013 (0.001)	0 (0)	0.00003 (0.001)	0.00056 (0.003)	0.00029 (0.002)	0 (0)	0 (0)	0 (0)	TACGTAGGGCGCGAGCGTTGTCCGGAATTATTGGGCGTAAAGAGCTTGTAGGCGGTTTGTCGCGTCTGCTGTGAAAGGCCGGGGCTTAACCCCGTGTATTGCAGTGGGTACGGGCAGACTAGAGTGCAGTAGGGGAGACTGGAATTCCTGGTGTAGCGGTGGAATGCGCAGATATCAGGAGGAACACCGATGGCGAAGGCAGGTCTCTGGGCTGTAACTGACGCTGAGAAGCGAAAGCATGGGGAGCGAACAGG
	Rothia	ASV34	NR_044873.1	Rothia mucilaginosa strain DSM 20746 16S ribosomal RNA, partial	453	5e-124	0.00043 (0.002)	0.00011 (0.001)	0.00006 (0.001)	0.00067 (0.002)	0.00013 (0.001)	0 (0)	0.00041 (0.001)	0.0004 (0.002)	0.00036 (0.001)	TACGTAGGGCGCGAGCGTTGTCCGGAATTATTGGGCGTAAAGAGCTTGTAGGCGGTTTGTCGCGTCTGCTGTGAAAGGCCGGAGCTTAACTCCGTGTATTGCAGTGGGTACGGGCAGACTAGAGTGCAGTAGGGGAGACTGGAATTCCTGGTGTAGCGGTGGAATGCGCAGATATCAGGAGGAACACCGATGGCGAAGGCAGGTCTCTGGGCTGTAACTGACGCTGAGAAGCGAAAGCATGGGGAGCGAACAGG
	Scardovia	ASV35	NR_029138.1	Parascardovia denticolens strain B 3028 16S ribosomal RNA, partial	468	2e-128	0 (0)	0.00004 (0.001)	0 (0)	0 (0)	0 (0)	0.00038 (0.002)	0 (0)	0 (0)	0 (0)	TACGTAGGGTGCAAGCGTTGTCCGGATTTATTGGGCGTAAAGGGCTCGTAGGCGGTTCGTCGCGTCTGGTGTGAAAGCCCGCTGCTTAACGGTGGGTTTGCGTTGGATACGGGCGGGCTTGAGTGCAGTAGGGGAGACTGGAATTCTCGGTGTAACGGTGGAATGTGTAGATATCGGGAAGAACACCTATGGCGAAGGCAGGTCTCTGGGCTGTTACTGACGCTGAGGAGCGAAAGCGTGGGGAGCGAACAGG
	Scardovia	ASV36	NR_115189.1	Scardovia wiggsiae strain C1A_55 16S ribosomal RNA, partial sequence	466	7e-128	0 (0)	0.00003 (0.001)	0 (0)	0 (0)	0 (0)	0 (0)	0 (0)	0.00016 (0.001)	0.00025 (0.002)	TACGTAGGGTGCAAGCGTTGTCCGGATTTATTGGGCGTAAAGGGCTCGTAGGCGGTTTGTTGCGTCTGGTGTGAAAGCTTACTGCTTAACGGTAGGTTGCGCTGGATACGGGCAGGCTTGAGTGCAGTAGGGGAGACTGGAATTCTCGGTGTAACGGTGGAATGTGTAGATATCGGGAAGAACACCTATGGCGAAGGCAGGTCTCTGGGCTGTTACTGACGCTGAGGAGCGAAAGCGTGGGGAGCGAACAGG
	Varibaculum	ASV37	NR_146831.1	Varibaculum anthropi strain CCUG 31793 16S ribosomal RNA, partial	468	2e-128	0 (0)	0.0001 (0.001)	0.00007 (0.001)	0.00003 (0.001)	0 (0)	0.00002 (0.001)	0 (0)	0 (0)	0.00013 (0.001)	TACGTAGGGCGCGAGCGTTGTCCGGAATTATTGGGCGTAAAGGGCTTGTAGGTGGCTGGTTGCGTCTGTCGTGAAAGCTCATGGCTTAACTGTGGGTTTGCGGTGGGTACGGGCTGGCTTGAGTGCAGTAGGGGAGGCTGGAATTCCTGGTGTAGCGGTGGAATGCGCAGATATCAGGAGGAATACCGGTGGCGAAGGCGGGTCTCTGGGCTGTTACTGACACTGAGGAGCGAAAGCATGGGGAGCGAACAGG
	Micrococcaceaeu	ASV38	NR_165715.1	Arthrobacter dokdonellae 16S ribosomal RNA, partial sequence	468	2e-128	0.00002 (0.001)	0.00027 (0.001)	0.00009 (0.001)	0.00024 (0.001)	0.00025 (0.001)	0.00004 (0.001)	0.00003 (0.001)	0 (0)	0.00002 (0.001)	TACGTAGGGCGCAAGCGTTATCCGGAATTATTGGGCGTAAAGAGCTCGTAGGCGGTTTGTCGCGTCTGCCGTGAAAGTCCGGGGCTCAACTCCGGATCTGCGGTGGGTACGGGCAGACTAGAGTGATGTAGGGGAGACTGGAATTCCTGGTGTAGCGGTGAAATGCGCAGATATCAGGAGGAACACCGATGGCGAAGGCAGGTCTCTGGGCATTAACTGACGCTGAGGAGCGAAAGCATGGGGAGCGAACAGG
Bacteroidetes	Sphingobacterialesu	ASV39	NR_152040.1	Mucilaginibacter pedocola strain TBZ30 16S ribosomal RNA, partial	324	4e-85	0 (0)	0 (0)	0 (0)	0 (0)	0.00001 (0.001)	0 (0)	0.00001 (0.001)	0 (0)	0 (0)	TACGGAGGATCCTAGCGTTGTCCGGATTTATTGGGTTTAAAGGGTGCGTAGGCGGAATATTAAGTCAGGGGTGAAAGCCGGTCGCTTAACGATCGAATTGCCTTTGAAACTGGTATTCTTGAATTTGATTGAGGTAGGCGGAATGTGTCATGTAGCGGTGAAATGCATAGATATGATACAGAACACCGATTGCGAAGGCAGCTTACTAAGTCAACATTGACGCTGAGGCACGAAAGCGTGGGGAGCAAACAGG
	Bacteroides	ASV40	NR_112945.1	Bacteroides uniformis strain JCM 5828 16S ribosomal RNA, partial	462	9e-127	0.02536 (0.095)	0.00029 (0.001)	0.00005 (0.001)	0.0001 (0.001)	0.00064 (0.002)	0.00042 (0.002)	0.01014 (0.042)	0.00013 (0.001)	0 (0)	TACGGAGGATCCGAGCGTTATCCGGATTTATTGGGTTTAAAGGGAGCGTAGGCGGACGCTTAAGTCAGTTGTGAAAGTTTGCGGCTCAACCGTAAAATTGCAGTTGATACTGGGTGTCTTGAGTACAGTAGAGGCAGGCGGAATTCGTGGTGTAGCGGTGAAATGCTTAGATATCACGAAGAACTCCGATTGCGAAGGCAGCCTGCTGGACTGTAACTGACGCTGATGCTCGAAAGTGTGGGTATCAAACAGG
	Bacteroides	ASV41	NR_074515.1	Bacteroides vulgatus ATCC 8482 16S ribosomal RNA, partial sequence	468	2e-128	0.08772 (0.247)	0.0012 (0.003)	0.00019 (0.001)	0.00579 (0.015)	0.0007 (0.002)	0.0006 (0.003)	0.0445 (0.114)	0.01032 (0.028)	0.00113 (0.003)	TACGGAGGATCCGAGCGTTATCCGGATTTATTGGGTTTAAAGGGAGCGTAGATGGATGTTTAAGTCAGTTGTGAAAGTTTGCGGCTCAACCGTAAAATTGCAGTTGATACTGGATATCTTGAGTGCAGTTGAGGCAGGCGGAATTCGTGGTGTAGCGGTGAAATGCTTAGATATCACGAAGAACTCCGATTGCGAAGGCAGCCTGCTAAGCTGCAACTGACATTGAGGCTCGAAAGTGTGGGTATCAAACAGG
	Bacteroides	ASV42	NR_041351.1	Bacteroides dorei strain 175 16S ribosomal RNA, partial sequence	468	2e-128	0.00238 (0.006)	0.00083 (0.003)	0 (0)	0.00082 (0.004)	0.00005 (0.001)	0.00006 (0.001)	0.01992 (0.06)	0.00868 (0.035)	0.00219 (0.007)	TACGGAGGATCCGAGCGTTATCCGGATTTATTGGGTTTAAAGGGAGCGTAGATGGATGTTTAAGTCAGTTGTGAAAGTTTGCGGCTCAACCGTAAAATTGCAGTTGATACTGGATGTCTTGAGTGCAGTTGAGGCAGGCGGAATTCGTGGTGTAGCGGTGAAATGCTTAGATATCACGAAGAACTCCGATTGCGAAGGCAGCCTGCTAAGCTGCAACTGACATTGAGGCTCGAAAGTGTGGGTATCAAACAGG
	Bacteroides	ASV43	NR_041278.1	Bacteroides coprocola DSM 17136 strain M16 16S ribosomal RNA,	468	2e-128	0.00008 (0.001)	0 (0)	0 (0)	0 (0)	0 (0)	0 (0)	0 (0)	0 (0)	0 (0)	TACGGAGGATGCGAGCGTTATCCGGATTTATTGGGTTTAAAGGGAGCGCAGACGGGAGATTAAGTCAGTTGTGAAAGTTTGCGGCTCAACCGTAAAATTGCAGTTGATACTGGTTTCCTTGAGTGCAGTTGAGGCAGGCGGAATTCGTGGTGTAGCGGTGAAATGCTTAGATATCACGAAGAACCCCGATTGCGAAGGCAGCTTGCTAAACTGTAACTGACGTTCATGCTCGAAAGTGTGGGTATCAAACAGG
	Bacteroides	ASV44	NR_112938.1	Bacteroides massiliensis strain B84634 16S ribosomal RNA, partial	468	2e-128	0.00024 (0.001)	0.00015 (0.001)	0.00006 (0.001)	0.00009 (0.001)	0.00006 (0.001)	0.00003 (0.001)	0 (0)	0 (0)	0 (0)	TACGGAGGATCCGAGCGTTATCCGGATTTATTGGGTTTAAAGGGAGCGTAGATGGGTTGTTAAGTCAGTTGTGAAAGTTTGCGGCTCAACCGTAAAATTGCAATTGATACTGGCAGTCTTGAGTACAGTTGAGGTAGGCGGAATTCGTGGTGTAGCGGTGAAATGCTTAGATATCACGAAGAACTCCGATTGCGAAGGCAGCTTACTAACCTGTAACTGACATTGATGCTCGAAAGTGTGGGTATCAAACAGG
	Bacteroides	ASV45	NR_112940.1	Bacteroides ovatus strain JCM 5824 16S ribosomal RNA, partial	468	2e-128	0 (0)	0 (0)	0 (0)	0.00013 (0.001)	0 (0)	0 (0)	0.00007 (0.001)	0.00119 (0.005)	0 (0)	TACGGAGGATCCGAGCGTTATCCGGATTTATTGGGTTTAAAGGGAGCGTAGGTGGATTGTTAAGTCAGTTGTGAAAGTTTGCGGCTCAACCGTAAAATTGCAGTTGAAACTGGCAGTCTTGAGTACAGTAGAGGTGGGCGGAATTCGTGGTGTAGCGGTGAAATGCTTAGATATCACGAAGAACTCCGATTGCGAAGGCAGCTCACTAGACTGTTACTGACACTGATGCTCGAAAGTGTGGGTATCAAACAGG
	Bacteroides	ASV46	NR_074784.2	Bacteroides fragilis strain NCTC 9343 16S ribosomal RNA, complete	468	2e-128	0.00428 (0.015)	0.00012 (0.001)	0.00022 (0.001)	0.01485 (0.047)	0.00101 (0.004)	0.00011 (0.001)	0.03167 (0.073)	0.02938 (0.074)	0.02321 (0.087)	TACGGAGGATCCGAGCGTTATCCGGATTTATTGGGTTTAAAGGGAGCGTAGGTGGACTGGTAAGTCAGTTGTGAAAGTTTGCGGCTCAACCGTAAAATTGCAGTTGATACTGTCAGTCTTGAGTACAGTAGAGGTGGGCGGAATTCGTGGTGTAGCGGTGAAATGCTTAGATATCACGAAGAACTCCGATTGCGAAGGCAGCTCACTGGACTGCAACTGACACTGATGCTCGAAAGTGTGGGTATCAAACAGG
	Bacteroides	ASV47	NR_112947.1	Bacteroides xylanisolvens XB1A 16S ribosomal RNA, partial sequence	468	2e-128	0 (0)	0 (0)	0 (0)	0.00013 (0.001)	0 (0)	0.00007 (0.001)	0.00552 (0.023)	0.00971 (0.033)	0.00774 (0.032)	TACGGAGGATCCGAGCGTTATCCGGATTTATTGGGTTTAAAGGGAGCGTAGGTGGATTGTTAAGTCAGTTGTGAAAGTTTGCGGCTCAACCGTAAAATTGCAGTTGAAACTGGCAGTCTTGAGTACAGTAGAGGTGGGCGGAATTCGTGGTGTAGCGGTGAAATGCTTAGATATCACGAAGAACTCCGATTGCGAAGGCAGCTCACTAGACTGCAACTGACACTGATGCTCGAAAGTGTGGGTATCAAACAGG
	Bacteroides	ASV48	NR_159118.1	Bacteroides kribbi strain R2F3-3-3 16S ribosomal RNA, partial	468	2e-128	0 (0)	0 (0)	0 (0)	0 (0)	0.0001 (0.001)	0.00003 (0.001)	0.00003 (0.001)	0.00372 (0.016)	0.00017 (0.001)	TACGGAGGATCCGAGCGTTATCCGGATTTATTGGGTTTAAAGGGAGCGTAGGTGGATTGTTAAGTCAGTTGTGAAAGTTTGCGGCTCAACCGTAAAATTGCAGTTGAAACTGGCAGTCTTGAGTACAGTAGAGGTGGGCGGAATTCGTGGTGTAGCGGTGAAATGCTTAGATATCACGAAGAACTCCGATTGCGAAGGCAGCTCACTAGACTGTCACTGACACTGATGCTCGAAAGTGTGGGTATCAAACAGG
	Bacteroides	ASV49	NR_159118.1	Bacteroides kribbi strain R2F3-3-3 16S ribosomal RNA, partial	462	9e-127	0 (0)	0 (0)	0 (0)	0.00004 (0.001)	0 (0)	0 (0)	0 (0)	0 (0)	0.0001 (0.001)	TACGGAGGATCCGAGCGTTATCCGGATTTATTGGGTTTAAAGGGAGCGTAGGTGGATTGTTAAGTCAGTTGTGAAAGTTTGCGGCTCAACCGTAAAATTGCAGTTGAAACTGGGAGTCTTGAGTACAGTAGAGGTGGGCGGAATTCGTGGTGTAGCGGTGAAATGCTTAGATATCACGAAGAACTCCGATTGCGAAGGCAGCTCACTAGACTGTCACTGACACTGATGCTCGAAAGTGTGGGTATCAAACAGG
	Bacteroides	ASV50	NR_112932.1	Bacteroides caccae strain JCM 9498 16S ribosomal RNA, partial	468	2e-128	0.0037 (0.014)	0 (0)	0.00043 (0.002)	0.00078 (0.003)	0.00148 (0.007)	0.00013 (0.001)	0.00001 (0.001)	0.00045 (0.002)	0.00109 (0.005)	TACGGAGGATCCGAGCGTTATCCGGATTTATTGGGTTTAAAGGGAGCGTAGGCGGATTGTTAAGTCAGTTGTGAAAGTTTGCGGCTCAACCGTAAAATTGCAGTTGATACTGGCAGTCTTGAGTGCAGTAGAGGTGGGCGGAATTCGTGGTGTAGCGGTGAAATGCTTAGATATCACGAAGAACTCCGATTGCGAAGGCAGCTCACTGGAGTGTAACTGACGCTGATGCTCGAAAGTGTGGGTATCAAACAGG
	Bacteroides	ASV51	NR_144704.1	Bacteroides timonensis AP1 16S ribosomal RNA, partial sequence	468	2e-128	0 (0)	0 (0)	0 (0)	0 (0)	0 (0)	0.00006 (0.001)	0.00033 (0.002)	0 (0)	0 (0)	TACGGAGGATCCGAGCGTTATCCGGATTTATTGGGTTTAAAGGGAGCGTAGGCGGACTATTAAGTCAGCTGTGAAAGTTTGCGGCTCAACCGTAAAATTGCAGTTGATACTGGTCGTCTTGAGTGCAGTAGAGGTAGGCGGAATTCGTGGTGTAGCGGTGAAATGCTTAGATATCACGAAGAACTCCGATTGCGAAGGCAGCTTACTGGACTGTAACTGACGCTGATGCTCGAAAGTGTGGGTATCAAACAGG
	Bacteroides	ASV52	NR_112943.1	Bacteroides stercoris ATCC 43183 strain JCM 9496 16S ribosomal	468	2e-128	0 (0)	0 (0)	0 (0)	0 (0)	0 (0)	0.00004 (0.001)	0 (0)	0.00086 (0.004)	0 (0)	TACGGAGGATCCGAGCGTTATCCGGATTTATTGGGTTTAAAGGGAGCGTAGGCGGGTTGTTAAGTCAGTTGTGAAAGTTTGCGGCTCAACCGTAAAATTGCAGTTGATACTGGCGACCTTGAGTGCAACAGAGGTAGGCGGAATTCGTGGTGTAGCGGTGAAATGCTTAGATATCACGAAGAACTCCGATTGCGAAGGCAGCTTACTGGATTGTAACTGACGCTGATGCTCGAAAGTGTGGGTATCAAACAGG
	Bacteroides	ASV53	NR_074515.1	Bacteroides vulgatus ATCC 8482 16S ribosomal RNA, partial sequence	462	9e-127	0 (0)	0.00031 (0.002)	0 (0)	0.00038 (0.002)	0 (0)	0 (0)	0 (0)	0.00026 (0.002)	0 (0)	TACGGAGGATCCGAGCGTTATCCGGATTTATTGGGTTTAAAGGGAGCGTAGATGGATGTTTAAGTCAGTTGTGAAAGTTTGCGGCTCAACCGTAAAATTGCAGTTGATACTGGATATCTTGAGTGCAGTTGAGGCAGGCGGAATTCGTGGTGTAGCGGTGAAATGCTTAGATATCACGAGGAACTCCGATTGCGAAGGCAGCCTGCTAAGCTGCAACTGACATTGAGGCTCGAAAGTGTGGGTATCAAACAGG
	Bacteroides	ASV54	NR_074277.1	Bacteroides thetaiotaomicron strain VPI-5482 16S ribosomal RNA,	468	2e-128	0.00043 (0.002)	0 (0)	0.00002 (0.001)	0.00044 (0.001)	0.00015 (0.001)	0 (0)	0.00025 (0.001)	0.0006 (0.002)	0.00049 (0.002)	TACGGAGGATCCGAGCGTTATCCGGATTTATTGGGTTTAAAGGGAGCGTAGGTGGACAGTTAAGTCAGTTGTGAAAGTTTGCGGCTCAACCGTAAAATTGCAGTTGATACTGGCTGTCTTGAGTACAGTAGAGGTGGGCGGAATTCGTGGTGTAGCGGTGAAATGCTTAGATATCACGAAGAACTCCGATTGCGAAGGCAGCTCACTGGACTGCAACTGACACTGATGCTCGAAAGTGTGGGTATCAAACAGG
	Bacteroides	ASV55	NR_112947.1	Bacteroides xylanisolvens XB1A 16S ribosomal RNA, partial sequence	466	7e-128	0 (0)	0 (0)	0 (0)	0 (0)	0 (0)	0 (0)	0 (0)	0.00181 (0.008)	0.00173 (0.008)	CACGGAGGATCCGAGCGTTATCCGGATTTATTGGGTTTAAAGGGAGCGTAGGTGGATTGTTAAGTCAGTTGTGAAAGTTTGCGGCTCAACCGTAAAATTGCAGTTGAAACTGGCAGTCTTGAGTACAGTAGAGGTGGGCGGAATTCGTGGTGTAGCGGTGAAATGCTTAGATATCACGAAGAACTCCGATTGCGAAGGCAGCTCACTAGACTGCAACTGACACTGATGCTCGAAAGTGTGGGTATCAAACAGG
	Dysgonomonas	ASV56	NR_113063.1	Dysgonomonas oryzarvi strain Dy73 16S ribosomal RNA, partial	468	2e-128	0 (0)	0 (0)	0 (0)	0.00039 (0.002)	0 (0)	0.0001 (0.001)	0 (0)	0 (0)	0 (0)	TACGGAGGATGCGAGCGTTATCCGGATTTATTGGGTTTAAAGGGTGCGCAGGCGGGATTTTAAGTCAGCGGTGAAATTTTCAGGCTCAACCTGAACACTGCCGTTGAAACTGGGATTCTTGAGTATGGATGAAGTAGGCGGAATTCGTTGTGTAGCGGTGACATGCTTAGATATAACGAGGAACTCCGATTGCGTAGGCAGCTTACTAAGCCATAACTGACGCTCAAGCACGAAAGCGTGGGGATCAAACAGG
	Parabacteroides	ASV57	NR_113076.1	Parabacteroides goldsteinii DSM 19448 = WAL 12034 strain JCM	468	2e-128	0.00099 (0.004)	0.00001 (0.001)	0 (0)	0 (0)	0 (0)	0 (0)	0 (0)	0 (0)	0 (0)	TACGGAGGATGCGAGCGTTATCCGGATTTATTGGGTTTAAAGGGTGCGTAGGTGGTTAATTAAGTCAGCGGTGAAAGTTTGTGGCTCAACCATAAAATTGCCGTTGAAACTGGTTGACTTGAGTATATTTGAGGTAGGCGGAATGCGTGGTGTAGCGGTGAAATGCATAGATATCACGCAGAACTCCGATTGCGAAGGCAGCTTACTAAACTATAACTGACACTGAAGCACGAAAGCGTGGGGATCAAACAGG
	Parabacteroides	ASV58	NR_074376.1	Parabacteroides distasonis ATCC 8503 16S ribosomal RNA, partial	390	4e-105	0.00009 (0.001)	0 (0)	0 (0)	0 (0)	0 (0)	0 (0)	0.00022 (0.001)	0 (0)	0 (0)	TACGGAGGATCCGAGCGTTATCCGGATTTATTGGGTTTAAAGGGTGCGTAGGCGGCCTTTTAAGTCAGCGGTGAAAGTCTGTGGCTCAACCATAGAATTGCCGTTGAAACTGGGGGGCTTGAGTATGTTTGAGGCAGGCGGAATGCGTGGTGTAGCGGTGAAATGCTTAGATATCACGAAGAACTCCGATTGCGAAGGCAGCCTGCTAAGCTGCAACTGACATTGAGGCTCGAAAGTGTGGGTATCAAACAGG
	Parabacteroides	ASV59	NR_074376.1	Parabacteroides distasonis ATCC 8503 16S ribosomal RNA, partial	374	4e-100	0.00003 (0.001)	0 (0)	0 (0)	0 (0)	0 (0)	0 (0)	0.00005 (0.001)	0 (0)	0 (0)	TACGGAGGATCCGAGCGTTATCCGGATTTATTGGGTTTAAAGGGTGCGTAGGCGGCCTTTTAAGTCAGCGGTGAAAGTCTGTGGCTCAACCATAGAATTGCCGTTGAAACTGGGGGGCTTGAGTATGTTTGAGGCAGGCGGAATGCGTGGTGTAGCGGTGAAATGCTTAGATATCACGAAGAACTCCGATTGCGAAGGCAGCTCACTGGACTGCAACTGACACTGATGCTCGAAAGTGTGGGTATCAAACAGG
	Parabacteroides	ASV60	NR_041343.1	Parabacteroides merdae strain JCM 9497 16S ribosomal RNA, partial	468	2e-128	0.00005 (0.001)	0.00023 (0.001)	0.00009 (0.001)	0.00028 (0.001)	0.00002 (0.001)	0.00005 (0.001)	0.00016 (0.001)	0 (0)	0 (0)	TACGGAGGATGCGAGCGTTATCCGGATTTATTGGGTTTAAAGGGTGCGTAGGTGGTGATTTAAGTCAGCGGTGAAAGTTTGTGGCTCAACCATAAAATTGCCGTTGAAACTGGGTTACTTGAGTGTGTTTGAGGTAGGCGGAATGCGTGGTGTAGCGGTGAAATGCATAGATATCACGCAGAACTCCGATTGCGAAGGCAGCTTACTAAACCATAACTGACACTGAAGCACGAAAGCGTGGGGATCAAACAGG
	Sediminibacterium	ASV61	NR_133854.1	Sediminibacterium goheungense strain HME7863 16S ribosomal RNA,	468	2e-128	0 (0)	0 (0)	0 (0)	0.00001 (0.001)	0.00004 (0.001)	0 (0)	0.00001 (0.001)	0 (0)	0 (0)	TACGGAGGGTGCAAGCGTTATCCGGATTCACTGGGTTTAAAGGGTGCGTAGGCGGGCAGGTAAGTCAGTGGTGAAATCCTGGAGCTTAACTCCAGAACTGCCATTGATACTATCTGTCTTGAATATTGTGGAGGTAAGCGGAATATGTCATGTAGCGGTGAAATGCTTAGATATGACATAGAACACCTATTGCGAAGGCAGCTTACTACGCATATATTGACGCTGAGGCACGAAAGCGTGGGGATCAAACAGG
Firmicutes	Lachnospiraceaeu	ASV62	NR_144617.1	Muricomes intestini strain 2PG-424-CC-1 16S ribosomal RNA, partial	429	9e-117	0 (0)	0.02459 (0.086)	0.0143 (0.049)	0 (0)	0.00002 (0.001)	0 (0)	0 (0)	0 (0)	0 (0)	TACGTAGGGGGCAAGCGTTATCCGGATTTACTGGGTGTAAAGGGAGCGTAGACGGACTGGCAAGTCTGATGTGAAAACCCGGGGCTCAACCCCGGGACTGCATTGGAAACTGTCAGTCTAGAGTGTCGGAGGGGTAAGTGGAATTCCTAGTGTAGCGGTGAAATGCGTAGATATTAGGAGGAACACCAGTGGCGAAGGCGGCTTACTGGACGATAACTGACGTTGAGGCTCGAAAGCGTGGGGAGCAAACAGG
	Lachnospiraceaeu	ASV63	NR_041882.1	Robinsoniella peoriensis strain PPC31 16S ribosomal RNA, partial	462	9e-127	0 (0)	0 (0)	0 (0)	0 (0)	0.00225 (0.01)	0.00877 (0.038)	0 (0)	0 (0)	0 (0)	TACGTAGGGGGCAAGCGTTATCCGGATTTACTGGGTGTAAAGGGAGCGTAGACGGCATGGCAAGTCTGGTGTGAAAGGCAGGGGCTCAACCCCTGGACTGCATTGGAAACTGTCAGGCTGGAGTGCAGGAGAGGTAAGTGGAATTCCTAGTGTAGCGGTGAAATGCGTAGATATTAGGAGGAACACCAGTGGCGAAGGCGACTTACTGGACTGTAACTGACGTTGAGGCTCGAAAGCGTGGGGAGCAAACAGG
	Lachnospiraceaeu	ASV64	NR_115211.1	[Clostridium] amygdalinum strain BR-10 16S ribosomal RNA, partial	435	2e-118	0 (0)	0.00026 (0.001)	0.00416 (0.016)	0 (0)	0 (0)	0 (0)	0 (0)	0 (0)	0 (0)	TACGTAGGGGGCAAGCGTTATCCGGATTTACTGGGTGTAAAGGGAGCGTAGACGGCGATGCAAGTCTGGAGTGAAAGCCCAGGGCTCAACCCTGGGACTGCTTTGGAAACTGTATGGCTAGAGTGCTGGAGAGGTAAGTGGAATTCCTAGTGTAGCGGTGAAATGCGTAGATATTAGGAGGAACACCAGTGGCGAAGGCGGCTTACTGGACAGTAACTGACGTTGAGGCTCGAAAGCGTGGGGAGCAAACAGG
	Erysipelotrichaceaeu	ASV65	NR_144615.1	Longibaculum muris strain MT10-315-CC-1.2-2 16S ribosomal RNA,	366	7e-98	0 (0)	0 (0)	0 (0)	0 (0)	0.00244 (0.011)	0.00365 (0.016)	0 (0)	0 (0)	0 (0)	TACGTAGGTGGCGAGCGTTATCCGGAATTATTGGGCGTAAAGAGGGAGCAGGCGGCACTAAGGGTCTGTGGTGAAAGATCGAAGCTTAACTTCGGTAAGCCATGGAAACCGTAGAGCTAGAGTGTGTGAGAGGATCGTGGAATTCCATGTGTAGTGGTGAAATGCGTAGATATATGGAGGAACACCAGTGGCGAAGGCGACGATCTGGCGCATAACTGACGCTCAGTCCCGAAAGCGTGGGGAGCAAATAGG
	Lachnospiraceaeu	ASV66	NR_114326.1	Fusicatenibacter saccharivorans strain HT03-11 16S ribosomal	468	2e-128	0 (0)	0 (0)	0.00017 (0.001)	0 (0)	0 (0)	0.01525 (0.065)	0 (0)	0 (0)	0.00006 (0.001)	TACGTAGGGGGCAAGCGTTATCCGGATTTACTGGGTGTAAAGGGAGCGTAGACGGCAAGGCAAGTCTGATGTGAAAACCCAGGGCTTAACCCTGGGACTGCATTGGAAACTGTCTGGCTCGAGTGCCGGAGAGGTAAGCGGAATTCCTAGTGTAGCGGTGAAATGCGTAGATATTAGGAAGAACACCAGTGGCGAAGGCGGCTTACTGGACGGTAACTGACGTTGAGGCTCGAAAGCGTGGGGAGCAAACAGG
	Clostridiaceaeu	ASV67	NR_144696.1	Clostridium saudiense strain JCC 16S ribosomal RNA, partial sequence	462	9e-127	0 (0)	0 (0)	0 (0)	0 (0)	0.00032 (0.002)	0.00055 (0.003)	0 (0)	0 (0)	0 (0)	TACGTAGGTGGCGAGCGTTGTCCGGATTTACTGGGCGTAAAGGGAGCGTAGGTGGACTTTTAAGTGAGATGTGAAATACCCGGGCTCAACTTGGGTGCTGCATTTCAAACTGGAAGTCTAGAGTGCAGGAGAGGAGAATGGAATTCCTAGTGTAGCGGTGAAATGCGTAGAGATTAGGAAGAACACCAGTGGCGAAGGCGATTCTCTGGACTGTAACTGACGCTGAGGCTCGAAAGCGTGGGGAGCAAACAGG
	Clostridiaceaeu	ASV68	NR_113325.1	Clostridium tertium strain JCM 6289 16S ribosomal RNA, partial	468	2e-128	0.00017 (0.001)	0.00119 (0.002)	0.0032 (0.012)	0 (0)	0.00013 (0.001)	0.00019 (0.001)	0 (0)	0.00003 (0.001)	0.00029 (0.001)	TACGTAGGTGGCGAGCGTTGTCCGGATTTACTGGGCGTAAAGGGAGCGTAGGCGGATTTTTAAGTGAGATGTGAAATACCCGGGCTCAACTTGGGTGCTGCATTTCAAACTGGAAGTCTAGAGTGCAGGAGAGGAGAGTGGAATTCCTAGTGTAGCGGTGAAATGCGTAGAGATTAGGAAGAACACCAGTGGCGAAGGCGACTCTCTGGACTGTAACTGACGCTGAGGCTCGAAAGCGTGGGGAGCAAACAGG
	Lachnospiraceaeu	ASV69	NR_037068.1	[Clostridium] xylanolyticum strain DSM 6555 16S ribosomal RNA,	424	4e-115	0 (0)	0 (0)	0 (0)	0 (0)	0 (0)	0.00103 (0.005)	0.00006 (0.001)	0.00011 (0.001)	0.00012 (0.001)	TACGTAGGGGGCAAGCGTTATCCGGATTTACTGGGTGTAAAGGGAGCGTAGACGGCATAGCAAGTCTGGAGTGAAAGCCCGGGGCTCAACCCCGGTACTGCTTTGGAAACTGTTAAGCTAGAGTGCTGGAGAGGTAAGTGGAATTCCTAGTGTAGCGGTGAAATGCGTAGATATTAGGAGGAACACCAGTGGCGAAGGCGGCTTACTGGACAGTAACTGACGTTGAGGCTCGAAAGCGTGGGGAGCAAACAGG
	Lachnospiraceaeu	ASV70	NR_043680.1	[Clostridium] aldenense strain RMA 9741 16S ribosomal RNA, partial	462	9e-127	0.00008 (0.001)	0.0002 (0.001)	0 (0)	0 (0)	0.00003 (0.001)	0 (0)	0 (0)	0 (0)	0 (0)	TACGTAGGGGGCAAGCGTTATCCGGATTTACTGGGTGTAAAGGGAGCGTAGACGGCGACGCAAGTCTGGAGTGAAAGCCCGGGGCCCAACCCCGGGACTGCTTTGGAAACTGTGCTGCTGGAGTGCAGGAGAGGTAAGTGGAATTCCTAGTGTAGCGGTGAAATGCGTAGATATTAGGAGGAACACCAGTGGCGAAGGCGGCTTACTGGACTGTAACTGACGTTGAGGCTCGAAAGCGTGGGGAGCAAACAGG
	Lachnospiraceaeu	ASV71	NR_025127.1	Lachnobacterium bovis strain LRC 5382 16S ribosomal RNA, partial	407	4e-110	0 (0)	0 (0)	0.00037 (0.002)	0 (0)	0 (0)	0 (0)	0 (0)	0 (0)	0 (0)	TACGTAGGGGGCAAGCGTTATCCGGATTTACTGGGTGTAAAGGGAGCGCAGGCGGCATGATAAGTCTGATGTGAAAACCCAAGGCTCAACCATGGGACTGCATTGGAAACTGTCGTGCTGGAGTGTCGGAGAGGTAAGCGGAATTCCTAGTGTAGCGGTGAAATGCGTAGATATTAGGAGGAACACCAGTGGCGAAGGCGGCTTACTGGACGATGACTGACGCTGAGGCTCGAAAGCGTGGGGAGCAAACAGG
	Erysipelotrichaceaeu	ASV72	NR_144615.1	Longibaculum muris strain MT10-315-CC-1.2-2 16S ribosomal RNA,	372	2e-99	0 (0)	0 (0)	0.00331 (0.013)	0 (0)	0.00479 (0.021)	0.0073 (0.031)	0 (0)	0 (0)	0 (0)	TACGTAGGTGGCGAGCGTTATCCGGAATTATTGGGCGTAAAGAGGGAGCAGGCGGCACTAAGGGTCTGTGGTGAAAGATCGAAGCTTAACTTCGGTAAGCCATGGAAACCGTAGAGCTAGAGTGTGTGAGAGGATCGTGGAATTCCATGTGTAGCGGTGAAATGCGTAGATATATGGAGGAACACCAGTGGCGAAGGCGACGATCTGGCGCATAACTGACGCTCAGTCCCGAAAGCGTGGGGAGCAAATAGG
	Lachnospiraceaeu	ASV73	NR_118730.1	[Clostridium] symbiosum strain ATCC 14940 16S ribosomal RNA,	446	9e-122	0 (0)	0 (0)	0.00004 (0.001)	0 (0)	0 (0)	0.00037 (0.002)	0.00001 (0.001)	0 (0)	0.00007 (0.001)	TACGTAGGGGGCAAGCGTTATCCGGATTTACTGGGTGTAAAGGGAGCGTAGACGGTAAAGCAAGTCTGAAGTGAAAGCCCGCGGCTCAACTGCGGGACTGCTTTGGAAACTGTTTAACTGGAGTGTCGGAGAGGTAAGTGGAATTCCTAGTGTAGCGGTGAAATGCGTAGATATTAGGAGGAACACCAGTGGCGAAGGCGACTTACTGGACGATAACTGACGTTGAGGCTCGAAAGCGTGGGGAGCAAACAGG
	[Mogibacteriaceae]u	ASV74	NR_144749.1	Ihubacter massiliensis strain Marseille-P2843 16S ribosomal RNA,	416	7e-113	0 (0)	0 (0)	0.00022 (0.001)	0 (0)	0 (0)	0 (0)	0 (0)	0 (0)	0 (0)	TACGTAGGGGGCAAGCGTTATCCGGAATTATTGGGCGTAAAGGGTACGTAGGTGGTTACCTAAGCACAGGGTATAAGGCAATAGCTTAACTATTGTTCGCCTTGTGAACTGGGCTACTTGAGTGCAGGAGAGGAAAGCGGAATTCCTAGTGTAGCGGTGAAATGCGTAGATATTAGGAGGAACACCAGTGGCGAAGGCGGCTTTCTGGACTGTAACTGACACTGAGGTACGAAAGCGTGGGGAGCAAACAGG
	Lachnospiraceaeu	ASV75	NR_118128.1	[Clostridium] clostridioforme strain ATCC 25537 16S ribosomal	468	2e-128	0 (0)	0.00002 (0.001)	0.00047 (0.002)	0.00058 (0.003)	0.00072 (0.004)	0.00025 (0.002)	0 (0)	0 (0)	0 (0)	TACGTAGGGGGCAAGCGTTATCCGGATTTACTGGGTGTAAAGGGAGCGTAGACGGCGAAGCAAGTCTGAAGTGAAAACCCAGGGCTCAACCCTGGGACTGCTTTGGAAACTGTTTTGCTAGAGTGTCGGAGAGGTAAGTGGAATTCCTAGTGTAGCGGTGAAATGCGTAGATATTAGGAGGAACACCAGTGGCGAAGGCGGCTTACTGGACGATAACTGACGTTGAGGCTCGAAAGCGTGGGGAGCAAACAGG
	Clostridiaceaeu	ASV76	NR_144696.1	Clostridium saudiense strain JCC 16S ribosomal RNA, partial sequence	468	2e-128	0.00517 (0.009)	0.00102 (0.004)	0.00004 (0.001)	0.0195 (0.06)	0.00577 (0.017)	0.01074 (0.03)	0 (0)	0.00141 (0.006)	0 (0)	TACGTAGGTGGCGAGCGTTGTCCGGATTTACTGGGCGTAAAGGGAGCGTAGGCGGACTTTTAAGTGAGATGTGAAATACCCGGGCTCAACTTGGGTGCTGCATTTCAAACTGGAAGTCTAGAGTGCAGGAGAGGAGAATGGAATTCCTAGTGTAGCGGTGAAATGCGTAGAGATTAGGAAGAACACCAGTGGCGAAGGCGATTCTCTGGACTGTAACTGACGCTGAGGCTCGAAAGCGTGGGGAGCAAACAGG
	Peptostreptococcaceaeu	ASV77	NR_027573.1	Intestinibacter bartlettii strain WAL 16138 16S ribosomal RNA,	466	7e-128	0.00244 (0.01)	0.01329 (0.043)	0.00608 (0.009)	0.00007 (0.001)	0.00204 (0.008)	0.0045 (0.013)	0 (0)	0 (0)	0.00004 (0.001)	TACGTAGGGGGCTAGCGTTATCCGGATTTACTGGGCGTAAAGGGTGCGTAGGCGGTCTTTTAAGTCAGGAGTGAAAGGCTACGGCTCAACCGTAGTAAGCTCTTGAAACTGGAGGACTTGAGTGCAGGAGAGGAGAGTGGAATTCCTAGTGTAGCGGTGAAATGCGTAGATATTAGGAGGAACACCAGTAGCGAAGGCGGCTCTCTGGACTGTAACTGACGCTGAGGCACGAAAGCGTGGGGAGCAAACAGG
	Clostridialesu	ASV78	NR_025651.1	Anaerotignum lactatifermentans strain G17 16S ribosomal RNA,	468	2e-128	0 (0)	0 (0)	0.00007 (0.001)	0 (0)	0 (0)	0.00012 (0.001)	0 (0)	0 (0)	0 (0)	TACGTAGGGGGCAAGCGTTATCCGGAATTACTGGGTGTAAAGGGAGCGTAGGCGGCATGGTAAGCCAGATGTGAAAGCCTTGGGCTTAACCCGAGGATTGCATTTGGAACTATCAAGCTAGAGTACAGGAGAGGAAAGCGGAATTCCTAGTGTAGCGGTGAAATGCGTAGATATTAGGAAGAACACCAGTGGCGAAGGCGGCTTTCTGGACTGAAACTGACGCTGAGGCTCGAAAGCGTGGGGAGCAAACAGG
	Ruminococcaceaeu	ASV79	NR_151900.1	Ruthenibacterium lactatiformans strain 585-1 16S ribosomal RNA,	468	2e-128	0 (0)	0.00035 (0.002)	0.00177 (0.004)	0.00067 (0.003)	0.00002 (0.001)	0.00258 (0.008)	0 (0)	0 (0)	0 (0)	AACGTAGGGTGCAAGCGTTGTCCGGAATTACTGGGTGTAAAGGGAGCGCAGGCGGATTGGCAAGTTGGGAGTGAAATCTATGGGCTCAACCCATAAATTGCTTTCAAAACTGTCAGTCTTGAGTGGTGTAGAGGTAGGCGGAATTCCCGGTGTAGCGGTGGAATGCGTAGATATCGGGAGGAACACCAGTGGCGAAGGCGGCCTACTGGGCACTAACTGACGCTGAGGCTCGAAAGCATGGGTAGCAAACAGG
	Clostridiaceaeu	ASV80	NR_144696.1	Clostridium saudiense strain JCC 16S ribosomal RNA, partial sequence	462	9e-127	0.0014 (0.003)	0 (0)	0 (0)	0.0032 (0.011)	0.00036 (0.002)	0.00005 (0.001)	0 (0)	0.00018 (0.001)	0 (0)	TACGTAGGTGGCAAGCGTTGTCCGGATTTACTGGGCGTAAAGGGAGCGTAGGCGGACTTTTAAGTGAGATGTGAAATACCCGGGCTCAACTTGGGTGCTGCATTTCAAACTGGAAGTCTAGAGTGCAGGAGAGGAGAATGGAATTCCTAGTGTAGCGGTGAAATGCGTAGAGATTAGGAAGAACACCAGTGGCGAAGGCGATTCTCTGGACTGTAACTGACGCTGAGGCTCGAAAGCGTGGGGAGCAAACAGG
	Peptostreptococcaceaeu	ASV81	NR_113132.1	Clostridioides difficile ATCC 9689 = DSM 1296 strain JCM 1296	466	7e-128	0 (0)	0.00127 (0.004)	0.00111 (0.003)	0.00415 (0.018)	0.00024 (0.001)	0.00032 (0.001)	0 (0)	0 (0)	0.00024 (0.001)	TACGTAGGGGGCTAGCGTTATCCGGATTTACTGGGCGTAAAGGGTGCGTAGGCGGTCTTTCAAGTCAGGAGTGAAAGGCTACGGCTCAACCGTAGTAAGCTCTTGAAACTGGGAGACTTGAGTGCAGGAGAGGAGAGTGGAATTCCTAGTGTAGCGGTGAAATGCGTAGATATTAGGAGGAACACCAGTTGCGAAGGCGGCTCTCTGGACTGTAACTGACGCTGAGGCACGAAAGCGTGGGGAGCAAACAGG
	Peptostreptococcaceaeu	ASV82	NR_134800.1	Romboutsia sedimentorum strain LAM201 16S ribosomal RNA, partial	466	7e-128	0 (0)	0 (0)	0.00014 (0.001)	0 (0)	0.00003 (0.001)	0 (0)	0 (0)	0 (0)	0 (0)	TACGTAGGGGGCTAGCGTTATCCGGAATTACTGGGCGTAAAGGGTGCGTAGGTGGTTTCTTAAGTCAGAGGTGAAAGGCTACGGCTCAACCGTAGTAAGCCTTTGAAACTGAGAAACTTGAGTGCAGGAGAGGAGAGTAGAATTCCTAGTGTAGCGGTGAAATGCGTAGATATTAGGAGGAATACCAGTTGCGAAGGCGGCTCTCTGGACTGTAACTGACACTGAGGCACGAAAGCGTGGGGAGCAAACAGG
	Peptostreptococcaceaeu	ASV83	NR_144740.1	Romboutsia timonensis strain DR1 16S ribosomal RNA, partial sequence	466	7e-128	0 (0)	0 (0)	0.00007 (0.001)	0.00002 (0.001)	0.00009 (0.001)	0 (0)	0 (0)	0 (0)	0 (0)	TACGTAGGGGGCTAGCGTTATCCGGAATTACTGGGCGTAAAGGGTGCGTAGGTGGTTTCTTAAGTCAGAGGTGAAAGGCTACGGCTCAACCGTAGTAAGCCTTTGAAACTGGGAAACTTGAGTGCAGGAGAGGAGAGTGGAATTCCTAGTGTAGCGGTGAAATGCGTAGATATTAGGAGGAACACCAGTTGCGAAGGCGGCTCTCTGGACTGTAACTGACACTGAGGCACGAAAGCGTGGGGAGCAAACAGG
	[Eubacterium]	ASV84	NR_044647.2	Absiella dolichum DSM 3991 strain ATCC 29143 16S ribosomal RNA,	466	7e-128	0 (0)	0.00094 (0.004)	0.0061 (0.023)	0 (0)	0 (0)	0 (0)	0 (0)	0 (0)	0 (0)	TACGTAGGTGGCAAGCGTTATCCGGAATGATTGGGCGTAAAGGGTGCGTAGGTGGTACATTAAGTCTGAAGTAAAAGGCAGCAGCTCAACTGCTGTTCGCTTTGGAAACTGGTGAACTAGAGTGCAGGAGAGGGCGATGGAATTCCATGTGTAGCGGTAAAATGCGTAGATATATGGAGGAACACCAGTGGCGAAGGCGGTCGCCTGGCCTGTAACTGACACTGAGGCACGAAAGCGTGGGGAGCAAATAGG
	[Eubacterium]	ASV85	NR_029164.1	[Clostridium] innocuum strain B-3 16S ribosomal RNA, partial	455	1e-124	0.00014 (0.001)	0 (0)	0.00201 (0.008)	0 (0)	0 (0)	0 (0)	0.00002 (0.001)	0 (0)	0.00006 (0.001)	TACGTAGGTGGCAAGCGTTATCCGGAATCATTGGGCGTAAAGGGTGCGTAGGTGGCGTACTAAGTCTGTAGTAAAAGGCAATGGCTCAACCATTGTAAGCTATGGAAACTGGTAGGCTAGAGTGCAGAAGAGGGCGATGGAATTCCATGTGTAGCGGTAAAATGCGTAGATATATGGAGGAACACCAGTGGCGAAGGCGGTCGCCTGGTCTGTAACTGACACTGAGGCACGAAAGCGTGGGGAGCAAATAGG
	[Eubacterium]	ASV86	NR_029164.1	[Clostridium] innocuum strain B-3 16S ribosomal RNA, partial	460	3e-126	0 (0)	0 (0)	0.00601 (0.023)	0.01178 (0.05)	0.00259 (0.011)	0.00159 (0.007)	0 (0)	0 (0)	0 (0)	TACGTAGGTGGCAAGCGTTATCCGGAATCATTGGGCGTAAAGGGTGCGTAGGTGGCGTACTAAGTCTGTAGTAAAAGGCAATGGCTCAACCATTGTAAGCTATGGAAACTGGTATGCTAGAGTGCAGAAGAGGGCGATGGAATTCCATGTGTAGCGGTAAAATGCGTAGATATATGGAGGAACACCAGTGGCGAAGGCGGTCGCCTGGTCTGTAACTGACACTGAGGCACGAAAGCGTGGGGAGCAAATAGG
	[Eubacterium]	ASV87	NR_029164.1	[Clostridium] innocuum strain B-3 16S ribosomal RNA, partial	466	7e-128	0.00429 (0.016)	0.02441 (0.053)	0.0116 (0.017)	0.00006 (0.001)	0.00056 (0.002)	0.0045 (0.012)	0.01932 (0.079)	0.01465 (0.061)	0.00102 (0.005)	TACGTAGGTGGCAAGCGTTATCCGGAATCATTGGGCGTAAAGGGTGCGTAGGTGGCGTACTAAGTCTGTAGTAAAAGGCAATGGCTCAACCATTGTAAGCTATGGAAACTGGTATGCTGGAGTGCAGAAGAGGGCGATGGAATTCCATGTGTAGCGGTAAAATGCGTAGATATATGGAGGAACACCAGTGGCGAAGGCGGTCGCCTGGTCTGTAACTGACACTGAGGCACGAAAGCGTGGGGAGCAAATAGG
	[Ruminococcus]	ASV88	NR_036800.1	[Ruminococcus] gnavus ATCC 29149 16S ribosomal RNA, partial sequence	462	9e-127	0 (0)	0 (0)	0 (0)	0 (0)	0.00526 (0.023)	0.01697 (0.064)	0 (0)	0 (0)	0 (0)	TACGTAGGGGGCAAGCGTTATCCGGATTTACTGGGTGTAAAGGGAGCGTAGACGGCATGGCAAGCCAGATGTGAAAGCCCGGGGCTCAACCCCGGGACTGCATTTGGAACTGCCAGGCTAGAGTGTCGGAGAGGAAAGCGGAATTCCTAGTGTAGCGGTGAAATGCGTAGATATTAGGAGGAACACCAGTGGCGAAGGCGGCTTTCTGGACGATGACTGACGTTGAGGCTCGAAAGCGTGGGGAGCAAACAGG
	[Ruminococcus]	ASV89	NR_036800.1	[Ruminococcus] gnavus ATCC 29149 16S ribosomal RNA, partial sequence	462	9e-127	0 (0)	0 (0)	0 (0)	0.00388 (0.017)	0.00608 (0.026)	0.0072 (0.031)	0 (0)	0 (0)	0 (0)	TACGTAGGGGGCAAGCGTTATCCGGATTTACTGGGTGTAAAGGGAGCGTAGACGGCATGGCAAGCCAGATGTGAAAGCCCGGGGCTCAACCCCGGGAATGCATTTGGAACTGTCAGGCTAGAGTGTCGGAGAGGAAAGCGGAATTCCTAGTGTAGCGGTGAAATGCGTAGATATTAGGAGGAACACCAGTGGCGAAGGCGGCTTTCTGGACGATGACTGACGTTGAGGCTCGAAAGCGTGGGGAGCAAACAGG
	[Ruminococcus]	ASV90	NR_028785.1	[Clostridium] scindens strain ATCC 35704 16S ribosomal RNA, partial	468	2e-128	0 (0)	0 (0)	0.00105 (0.003)	0 (0)	0 (0)	0 (0)	0 (0)	0 (0)	0 (0)	TACGTAGGGGGCAAGCGTTATCCGGATTTACTGGGTGTAAAGGGAGCGTAGACGGCGATGCAAGCCAGATGTGAAAGCCCGGGGCTCAACCCCGGGACTGCATTTGGAACTGCGTGGCTGGAGTGTCGGAGAGGCAGGCGGAATTCCTAGTGTAGCGGTGAAATGCGTAGATATTAGGAGGAACACCAGTGGCGAAGGCGGCCTGCTGGACGATGACTGACGTTGAGGCTCGAAAGCGTGGGGAGCAAACAGG
	[Ruminococcus]	ASV91	NR_028883.1	Dorea longicatena strain 111-35 16S ribosomal RNA, partial sequence	462	9e-127	0 (0)	0 (0)	0.00083 (0.004)	0 (0)	0 (0)	0 (0)	0.00075 (0.004)	0 (0)	0.00099 (0.005)	TACGTAGGGGGCAAGCGTTATCCGGATTTACTGGGTGTAAAGGGAGCGTAGACGGCACGGCAAGCCAGATGTGAAAGCCCGGGGCTCAACCCCGGGACTGCATTTGGAACTGCTGAGCTAGAGTGTCGGAGAGGCAAGTGGAATTCCTAGTGTAGCGGTGAAATGCGTAGATATTAGGAGGAACACCAGTGGCGAAGGCGGCTTGCTGGACGATGACTGACGTTGAGGCTCGAAAGCGTGGGGAGCAAACAGG
	[Ruminococcus]	ASV92	NR_036777.1	[Ruminococcus] torques strain VPI B2-51 16S ribosomal RNA, partial	459	1e-125	0 (0)	0 (0)	0.01239 (0.034)	0 (0)	0 (0)	0.00112 (0.004)	0 (0)	0 (0)	0 (0)	TACGTATGGTGCAAGCGTTATCCGGATTTACTGGGTGTAAAGGGAGCGTAGACGGATGGGCAAGTCTGATGTGAAAACCCGGGGCTCAACCCCGGGACTGCATTGGAAACTGTTCATCTAGAGTGCTGGAGAGGTAAGTGGAATTCCTAGTGTAGCGGTGAAATGCGTAGATATTAGGAGGAACACCAGTGGCGAAGGCGGCTTACTGGACAGTAACTGACGTTGAGGCTCGAAAGCGTGGGGAGCAAACAGG
	[Ruminococcus]	ASV93	NR_116747.1	Ruminococcus faecis JCM 15917 strain Eg2 16S ribosomal RNA, partial	468	2e-128	0.01016 (0.039)	0.00238 (0.009)	0.01057 (0.028)	0 (0)	0.00016 (0.001)	0.00542 (0.02)	0 (0)	0 (0)	0 (0)	TACGTATGGTGCAAGCGTTATCCGGATTTACTGGGTGTAAAGGGAGCGTAGACGGAGTGGCAAGTCTGATGTGAAAACCCGGGGCTCAACCCCGGGACTGCATTGGAAACTGTCAATCTAGAGTACCGGAGAGGTAAGCGGAATTCCTAGTGTAGCGGTGAAATGCGTAGATATTAGGAGGAACACCAGTGGCGAAGGCGGCTTACTGGACGGTAACTGACGTTGAGGCTCGAAAGCGTGGGGAGCAAACAGG
	[Ruminococcus]	ASV94	NR_116747.1	Ruminococcus faecis JCM 15917 strain Eg2 16S ribosomal RNA, partial	462	9e-127	0.00218 (0.009)	0.00049 (0.002)	0.00201 (0.006)	0 (0)	0 (0)	0.00236 (0.01)	0 (0)	0 (0)	0 (0)	TACGTATGGTGCAAGCGTTATCCGGATTTACTGGGTGTAAAGGGAGCGTAGACGGAGTGGCAAGTCTGATGTGAAAACCCGGGGCTCAACCCCGGGACTGCATTGGAAACTGTCAATCTGGAGTACCGGAGAGGTAAGCGGAATTCCTAGTGTAGCGGTGAAATGCGTAGATATTAGGAGGAACACCAGTGGCGAAGGCGGCTTACTGGACGGTAACTGACGTTGAGGCTCGAAAGCGTGGGGAGCAAACAGG
	[Ruminococcus]	ASV95	NR_036800.1	[Ruminococcus] gnavus ATCC 29149 16S ribosomal RNA, partial sequence	468	2e-128	0.00006 (0.001)	0.0243 (0.065)	0.13389 (0.221)	0.04111 (0.124)	0.07354 (0.134)	0.09599 (0.157)	0.04201 (0.117)	0.05612 (0.133)	0.08241 (0.158)	TACGTAGGGGGCAAGCGTTATCCGGATTTACTGGGTGTAAAGGGAGCGTAGACGGCATGGCAAGCCAGATGTGAAAGCCCGGGGCTCAACCCCGGGACTGCATTTGGAACTGTCAGGCTAGAGTGTCGGAGAGGAAAGCGGAATTCCTAGTGTAGCGGTGAAATGCGTAGATATTAGGAGGAACACCAGTGGCGAAGGCGGCTTTCTGGACGATGACTGACGTTGAGGCTCGAAAGCGTGGGGAGCAAACAGG
	[Ruminococcus]	ASV96	NR_036800.1	[Ruminococcus] gnavus ATCC 29149 16S ribosomal RNA, partial sequence	462	9e-127	0 (0)	0 (0)	0.00264 (0.01)	0 (0)	0.00056 (0.003)	0.00058 (0.003)	0 (0)	0 (0)	0 (0)	TACGTAGGGGGCAAGCGTTATCCGGATTTACTGGGTGTAAAGGGAGCGTAGACGGCATGGCAAGCCAGATGTGAAAGCCCGGGGCTCAACCCCGGGACTGCATTTGGAACTGTCAGGCTAGAGTGTCGGAGAGGAAAGTGGAATTCCTAGTGTAGCGGTGAAATGCGTAGATATTAGGAGGAACACCAGTGGCGAAGGCGGCTTTCTGGACGATGACTGACGTTGAGGCTCGAAAGCGTGGGGAGCAAACAGG
	[Ruminococcus]	ASV97	NR_036800.1	[Ruminococcus] gnavus ATCC 29149 16S ribosomal RNA, partial sequence	462	9e-127	0 (0)	0 (0)	0 (0)	0 (0)	0 (0)	0 (0)	0.00259 (0.011)	0.0048 (0.02)	0.00312 (0.013)	TACGTAGGGGGCAAGCGTTATCCGGATTTACTGGGTGTAAAGGGAGCGTAGACGGCATGGCAAGCCAGATGTGAAAGCCCGGGGCTCAACCCCGGGACTGCATTTGGAACTGTCAGGCTAGAGTGTCGGAGAGGAAAGCGGAATTCCTAGTGTAGCGGTGAAATGCGTAGATATTAGGAGGAACACCAGTGGCGAAGGCGGCTTTCTGGACGGTGACTGACGTTGAGGCTCGAAAGCGTGGGGAGCAAACAGG
	Acidaminococcus	ASV98	NR_041894.1	Acidaminococcus intestini strain ADV 255.99 16S ribosomal RNA,	466	7e-128	0 (0)	0 (0)	0 (0)	0 (0)	0.00009 (0.001)	0.00028 (0.002)	0 (0)	0 (0)	0 (0)	TACGTAGGTGGCAAGCGTTGTCCGGAATTATTGGGCGTAAAGAGCATGTAGGCGGGCTTTTAAGTCTGACGTGAAAATGCGGGGCTTAACCCCGTATGGCGTTGGATACTGGAAGTCTTGAGTGCAGGAGAGGAAAGGGGAATTCCCAGTGTAGCGGTGAAATGCGTAGATATTGGGAGGAACACCAGTGGCGAAGGCGCCTTTCTGGACTGTGTCTGACGCTGAGATGCGAAAGCCAGGGTAGCAAACGGG
	Anaerococcus	ASV99	NR_147392.1	Anaerococcus mediterraneensis strain Marseille-P2765 16S ribosomal	466	7e-128	0 (0)	0.00005 (0.001)	0 (0)	0 (0)	0 (0)	0 (0)	0 (0)	0 (0)	0 (0)	TACGTAAGGTCCGAGCGTTGTCCGGAATCATTGGGCGTAAAGGGTACGTAGGCGGGTAAGCAAGTTAGAAGTGAAATCCTATAGCTCAACTATAGTAAGCTTTTAAAACTGCTCATCTTGAGGTATGGAAGGGAAAGTGGAATTCCTAGTGTAGCGGTGAAATGCGCAGATATTAGGAGGAATACCGGTGGCGAAGGCGACTTTCTGGCCATAACCTGACGCTGAGGTACGAAAGCGTGGGTAGCAAACAGG
	Anaerofustis	ASV100	NR_027562.1	Anaerofustis stercorihominis strain WAL 14563 16S ribosomal RNA,	468	2e-128	0 (0)	0.00005 (0.001)	0.00007 (0.001)	0 (0)	0 (0)	0 (0)	0 (0)	0 (0)	0 (0)	TACGTAGGGAGCAAGCGTTGTCCGGATTCACTGGGCGTAAAGAGCACGTAGGCGGTTAATTAAGTCAGGTGTGAAAGTTTTCGGCTCAACCGGAAAAGTGCACTTGAAACTGGATAACTTGAGTATCGGAGAGGTAAGCGGAATTCCTAGTGTAGCGGTGAAATGCGTAGAGATTAGGAAGAACACCGGTGGCGAAGGCGGCTTACTGGACGATAACTGACGCTGAGGTGCGAAAGCGTGGGGAGCGAACAGG
	Blautia	ASV101	NR_144607.1	Blautia caecimuris strain SJ18 16S ribosomal RNA, partial sequence	462	9e-127	0 (0)	0 (0)	0 (0)	0 (0)	0.00046 (0.002)	0.00358 (0.016)	0 (0)	0 (0)	0 (0)	TACGTAGGGGGCAAGCGTTATCCGGATTTACTGGGTGTAAAGGGAGCGTAGACGGAGCAGCAAGTCTGATGTGAAAGACGGGGGCTCAACCCCCGGACTGCATTGGAAACTGTTGATCTTGAGTACCGGAGAGGTAAGCGGAATTCCTAGTGTAGCGGTGAAATGCGTAGATATTAGGAGGAACACCAGTGGCGAAGGCGGCTTACTGGACGGTAACTGACGTTGAGGCTCGAAAGCGTGGGGAGCAAACAGG
	Blautia	ASV102	NR_109014.1	Blautia faecis strain M25 16S ribosomal RNA, partial sequence	468	2e-128	0 (0)	0 (0)	0 (0)	0 (0)	0 (0)	0.00166 (0.005)	0 (0)	0 (0)	0 (0)	TACGTAGGGGGCAAGCGTTATCCGGATTTACTGGGTGTAAAGGGAGCGTAGACGGCGCAGCAAGTCTGATGTGAAAGGCAGGGGCTTAACCCCTGGACTGCATTGGAAACTGCTGTGCTTGAGTGCCGGAGGGGTAAGCGGAATTCCTAGTGTAGCGGTGAAATGCGTAGATATTAGGAGGAACACCAGTGGCGAAGGCGGCTTACTGGACGGTAACTGACGTTGAGGCTCGAAAGCGTGGGGAGCAAACAGG
	Blautia	ASV103	NR_044054.1	Blautia wexlerae DSM 19850 16S ribosomal RNA, partial sequence	468	2e-128	0 (0)	0 (0)	0.00668 (0.017)	0 (0)	0 (0)	0.03651 (0.097)	0 (0)	0 (0)	0.00215 (0.009)	TACGTAGGGGGCAAGCGTTATCCGGATTTACTGGGTGTAAAGGGAGCGTAGACGGTGTGGCAAGTCTGATGTGAAAGGCATGGGCTCAACCTGTGGACTGCATTGGAAACTGTCATACTTGAGTGCCGGAGGGGTAAGCGGAATTCCTAGTGTAGCGGTGAAATGCGTAGATATTAGGAGGAACACCAGTGGCGAAGGCGGCTTACTGGACGGTAACTGACGTTGAGGCTCGAAAGCGTGGGGAGCAAACAGG
	Blautia	ASV104	NR_041960.1	Blautia luti strain BInIX 16S ribosomal RNA, partial sequence	462	9e-127	0.00018 (0.001)	0.01293 (0.049)	0.00472 (0.016)	0 (0)	0.00033 (0.002)	0.00257 (0.009)	0.00088 (0.004)	0 (0)	0 (0)	TACGTAGGGGGCAAGCGTTATCCGGATTTACTGGGTGTAAAGGGAGCGTAGACGGATGGACAAGTCTGATGTGAAAGGCTGGGGCTCAACCCCGGGACTGCATTGGAAACTGCCCGTCTTGAGTGCCGGAGAGGTAAGCGGAATTCCTAGTGTAGCGGTGAAATGCGTAGATATTAGGAGGAACACCAGTGGCGAAGGCGGCTTACTGGACGGTAACTGACGTTGAGGCTCGAAAGCGTGGGGAGCAAACAGG
	Blautia	ASV105	NR_144607.1	Blautia caecimuris strain SJ18 16S ribosomal RNA, partial sequence	468	2e-128	0 (0)	0 (0)	0.00327 (0.008)	0 (0)	0.00293 (0.013)	0.00516 (0.022)	0 (0)	0 (0)	0 (0)	TACGTAGGGGGCAAGCGTTATCCGGATTTACTGGGTGTAAAGGGAGCGTAGACGGAGCAGCAAGTCTGATGTGAAAGGCGGGGGCTCAACCCCCGGACTGCATTGGAAACTGTTGATCTTGAGTACCGGAGAGGTAAGCGGAATTCCTAGTGTAGCGGTGAAATGCGTAGATATTAGGAGGAACACCAGTGGCGAAGGCGGCTTACTGGACGGTAACTGACGTTGAGGCTCGAAAGCGTGGGGAGCAAACAGG
	Blautia	ASV106	NR_041960.1	Blautia luti strain BInIX 16S ribosomal RNA, partial sequence	418	2e-113	0 (0)	0.00545 (0.021)	0.00828 (0.031)	0.00333 (0.015)	0.00026 (0.002)	0.00103 (0.005)	0 (0)	0 (0)	0 (0)	TACGTAGGGGGCAAGCGTTATCCGGATTTACTGGGTGTAAAGGGAGCGTAGACGGACGGGCAAGTCTGATGTGAAAGCCCGGGGCTTAACCCCGGGACTGCATTGGAAACTGTCCATCTTGAGTGCCGAAGAGGTAAGCGGAATTCCTAGTGTAGCGGTGAAATGCGTAGATATTAGGAGGAACACCAGTGGCGAAGGCGGCTTACTGGACGGTAACTGACGTTGAGGCTCGAAAGCGTGGGGAGCAAACAGG
	Blautia	ASV107	NR_041960.1	Blautia luti strain BInIX 16S ribosomal RNA, partial sequence	424	4e-115	0 (0)	0.02185 (0.082)	0.03283 (0.121)	0.01317 (0.056)	0.00095 (0.005)	0.00381 (0.017)	0.00015 (0.001)	0 (0)	0 (0)	TACGTAGGGGGCAAGCGTTATCCGGATTTACTGGGTGTAAAGGGAGCGTAGACGGACGGGCAAGTCTGATGTGAAAGCCCGGGGCTTAACCCCGGGACTGCATTGGAAACTGTCCATCTTGAGTGCCGGAGAGGTAAGCGGAATTCCTAGTGTAGCGGTGAAATGCGTAGATATTAGGAGGAACACCAGTGGCGAAGGCGGCTTACTGGACGGTAACTGACGTTGAGGCTCGAAAGCGTGGGGAGCAAACAGG
	Bulleidia	ASV108	NR_113039.1	Solobacterium moorei strain JCM 10645 16S ribosomal RNA, partial	466	7e-128	0 (0)	0 (0)	0 (0)	0 (0)	0 (0)	0.00016 (0.001)	0 (0)	0 (0)	0 (0)	TACGTAGGTGGCGAGCGTTATCCGGAATTATTGGGCGTAAAGGGTGCGTAGGCGGCCTGTTAAGTAAGTGGTTAAATTGTTGGGCTCAACCCAATCCAGCCACTTAAACTGGCAGGCTAGAGTATTGGAGAGGCAAGTGGAATTCCATGTGTAGCGGTAAAATGCGTAGATATATGGAGGAACACCAGTGGCGAAGGCGGCTTGCTAGCCAAAGACTGACGCTCATGCACGAAAGCGTGGGGAGCAAATAGG
	Bulleidia	ASV109	NR_113039.1	Solobacterium moorei strain JCM 10645 16S ribosomal RNA, partial	460	3e-126	0 (0)	0.00004 (0.001)	0 (0)	0 (0)	0.00002 (0.001)	0 (0)	0 (0)	0 (0)	0 (0)	TACGTAGGTGGCGAGCGTTATCCGGAATTATTGGGCGTAAAGGGTGCGTAGGCGGCCTGTTAAGTAAGTGGTTAAATTGTTGGGCTCAACCCAATCCAGCCACTTAAACTGGCAGGCTAGAGTATTGGAGAGGCAAGTGGAATTCCATGTGTAGCGGTAAAATGCGTAGATATATGGAGGAACACCAGTGGCGAAGGCGGCTTGCTAGCCAAAGACTGACGCTCATGCACGAAAGCGTGGGGAGCAAACAGG
	Clostridium	ASV110	NR_122051.1	Clostridium saccharobutylicum strain NCP 262 16S ribosomal RNA,	435	2e-118	0 (0)	0.0008 (0.003)	0.0004 (0.002)	0.00027 (0.002)	0.00895 (0.023)	0.00432 (0.014)	0 (0)	0 (0)	0.00563 (0.024)	TACGTAGGTGGCAAGCGTTGTCCGGATTTACTGGGCGTAAAGGGAGCGTAGGCGGATGTTTAAGTGGGATGTGAAATACTCGGGCTCAACTTGAGTGCTGCATTCCAAACTGGATATCTAGAGTGCAGGAGAGGAAAGGAGAATTCCTAGTGTAGCGGTGAAATGCGTAGAGATTAGGAAGAATACCAGTGGCGAAGGCGCCTTTCTGGACTGTAACTGACGCTGAGGCTCGAAAGCGTGGGGAGCAAACAGG
	Clostridium	ASV111	NR_122051.1	Clostridium saccharobutylicum strain NCP 262 16S ribosomal RNA,	429	9e-117	0 (0)	0 (0)	0 (0)	0 (0)	0.00037 (0.002)	0 (0)	0 (0)	0 (0)	0.00058 (0.003)	TACGTAGGTGGCAAGCGTTGTCCGGATTTACTGGGCGTAAAGGGAGCGTAGGCGGATGTTTAAGTGGGATGTGAAATACTCGAGCTCAACTTGAGTGCTGCATTCCAAACTGGATATCTAGAGTGCAGGAGAGGAAAGGAGAATTCCTAGTGTAGCGGTGAAATGCGTAGAGATTAGGAAGAATACCAGTGGCGAAGGCGCCTTTCTGGACTGTAACTGACGCTGAGGCTCGAAAGCGTGGGGAGCAAACAGG
	Clostridium	ASV112	NR_121697.2	Clostridium perfringens ATCC 13124 16S ribosomal RNA, complete	462	9e-127	0.00057 (0.003)	0 (0)	0 (0)	0.00024 (0.001)	0 (0)	0 (0)	0.0029 (0.012)	0.00011 (0.001)	0 (0)	TACGTAGGTGGCGAGCGTTATCCGGATTTACTGGGCGTAAAGGGAGCGTAGGCGGATGATTAAGTGGGATGTGAAATACCCGAGCTCAACTTGGGTGCTGCATTCCAAACTGGTTATCTAGAGTGCAGGAGAGGAGAGTGGAATTCCTAGTGTAGCGGTGAAATGCGTAGAGATTAGGAAGAACACCAGTGGCGAAGGCGACTCTCTGGACTGTAACTGACGCTGAGGCTCGAAAGCGTGGGGAGCAAACAGG
	Clostridium	ASV113	NR_113244.1	Clostridium butyricum strain JCM 1391 16S ribosomal RNA, partial	468	2e-128	0.00086 (0.004)	0 (0)	0 (0)	0 (0)	0.00058 (0.002)	0.00004 (0.001)	0 (0)	0.00007 (0.001)	0 (0)	TACGTAGGTGGCAAGCGTTGTCCGGATTTACTGGGCGTAAAGGGAGCGTAGGTGGATATTTAAGTGGGATGTGAAATACCCGGGCTTAACCTGGGTGCTGCATTCCAAACTGGATATCTAGAGTGCAGGAGAGGAAAGGAGAATTCCTAGTGTAGCGGTGAAATGCGTAGAGATTAGGAAGAATACCAGTGGCGAAGGCGCCTTTCTGGACTGTAACTGACACTGAGGCTCGAAAGCGTGGGGAGCAAACAGG
	Clostridium	ASV114	NR_121697.2	Clostridium perfringens ATCC 13124 16S ribosomal RNA, complete	468	2e-128	0.01023 (0.022)	0.00447 (0.009)	0.00014 (0.001)	0.00464 (0.012)	0.0031 (0.012)	0.00246 (0.009)	0.03309 (0.137)	0.01032 (0.029)	0.0048 (0.018)	TACGTAGGTGGCGAGCGTTATCCGGATTTACTGGGCGTAAAGGGAGCGTAGGCGGATGATTAAGTGGGATGTGAAATACCCGGGCTCAACTTGGGTGCTGCATTCCAAACTGGTTATCTAGAGTGCAGGAGAGGAGAGTGGAATTCCTAGTGTAGCGGTGAAATGCGTAGAGATTAGGAAGAACACCAGTGGCGAAGGCGACTCTCTGGACTGTAACTGACGCTGAGGCTCGAAAGCGTGGGGAGCAAACAGG
	Coprobacillus	ASV115	NR_144615.1	Longibaculum muris strain MT10-315-CC-1.2-2 16S ribosomal RNA,	466	7e-128	0 (0)	0 (0)	0 (0)	0.00268 (0.012)	0.02963 (0.126)	0.02325 (0.099)	0 (0)	0 (0)	0 (0)	TACGTAGGTGGCGAGCGTTATCCGGAATCATTGGGCGTAAAGAGGGAGCAGGCGGCAACTAGGGTCTGCGGTAAAAGACCGAAGCTAAACTTCGGTAAGCCGTGGAAACCGAGGAGCTAGAGTGCAGTAGAGGATCGTGGAATTCCATGTGTAGCGGTGAAATGCGTAGATATATGGAGGAACACCAGTGGCGAAGGCGACGATCTGGGCTGCAACTGACGCTCAGTCCCGAAAGCGTGGGGAGCAAATAGG
	Coprobacillus	ASV116	NR_024733.1	Coprobacillus cateniformis JCM 10604 16S ribosomal RNA, partial	444	3e-121	0 (0)	0 (0)	0.00349 (0.013)	0 (0)	0 (0)	0.00007 (0.001)	0 (0)	0 (0)	0 (0)	TACGTAGGTGGCGAGCGTTATCCGGAATCATTGGGCGTAAAGAGGGAGCAGGCGGCAATAGAGGTCTGCGGTGAAAGCCTGAAGCTAAACTTCAGTAAGCCGTGGAAACCAAATAGCTAGAGTGCAGTAGAGGATCGTGGAATTCCATGTGTAGCGGTGAAATGCGTAGATATATGGAGGAACACCAGTGGCGAAGGCGACGATCTGGGCTGCAACTGACGCTCAGTCCCGAAAGCGTGGGGAGCAAATAGG
	Coprococcus	ASV117	NR_028915.1	Anaerostipes caccae strain L1-92 16S ribosomal RNA, partial sequence	468	2e-128	0 (0)	0.00592 (0.016)	0.00266 (0.006)	0 (0)	0.00016 (0.001)	0.0001 (0.001)	0 (0)	0 (0)	0 (0)	TACGTAGGGGGCAAGCGTTATCCGGAATTACTGGGTGTAAAGGGTGCGTAGGTGGCATGGTAAGTCAGAAGTGAAAGCCCGGGGCTTAACCCCGGGACTGCTTTTGAAACTGTCATGCTGGAGTGCAGGAGAGGTAAGCGGAATTCCTAGTGTAGCGGTGAAATGCGTAGATATTAGGAGGAACACCAGTGGCGAAGGCGGCTTACTGGACTGTCACTGACACTGATGCACGAAAGCGTGGGGAGCAAACAGG
	Coprococcus	ASV118	NR_117139.2	Anaerostipes hadrus strain DSM 3319 16S ribosomal RNA, partial	468	2e-128	0 (0)	0 (0)	0.00076 (0.003)	0 (0)	0 (0)	0.00105 (0.005)	0 (0)	0.00133 (0.006)	0.00061 (0.003)	TACGTAGGGGGCAAGCGTTATCCGGAATTACTGGGTGTAAAGGGTGCGTAGGTGGTATGGCAAGTCAGAAGTGAAAACCCAGGGCTTAACTCTGGGACTGCTTTTGAAACTGTCAGACTGGAGTGCAGGAGAGGTAAGCGGAATTCCTAGTGTAGCGGTGAAATGCGTAGATATTAGGAGGAACATCAGTGGCGAAGGCGGCTTACTGGACTGAAACTGACACTGAGGCACGAAAGCGTGGGGAGCAAACAGG
	Coprococcus	ASV119	NR_117139.2	Anaerostipes hadrus strain DSM 3319 16S ribosomal RNA, partial	462	9e-127	0 (0)	0 (0)	0.00041 (0.002)	0 (0)	0 (0)	0.00035 (0.002)	0 (0)	0.0012 (0.005)	0.00052 (0.003)	TACGTAGGGGGCAAGCGTTATCCGGAATTACTGGGTGTAAAGGGTGCGTAGGTGGTATGGCAAGTCAGAAGTGAAAACCCAGGGCTTAACTCTGGGACTGCTTTTGAAACTGTCAGACTAGAGTGCAGGAGAGGTAAGCGGAATTCCTAGTGTAGCGGTGAAATGCGTAGATATTAGGAGGAACATCAGTGGCGAAGGCGGCTTACTGGACTGAAACTGACACTGAGGCACGAAAGCGTGGGGAGCAAACAGG
	Dialister	ASV120	NR_144729.1	Negativicoccus massiliensis strain Marseille-P2082 16S ribosomal	466	7e-128	0 (0)	0.00095 (0.004)	0 (0)	0 (0)	0 (0)	0 (0)	0 (0)	0 (0)	0 (0)	TACGTAGGTGGCAAGCGTTGTCCGGAATTATTGGGCGTAAAGAGCGCGTAGGCGGTATGGTAAGTCTGTCTTAGAAGTGCGGGGCTTAACCCCGTGAGGGGACAGAGACTGTCATACTGGAGTCTCGGAGAGGAAAGCGGAATTCCTAGTGTAGCGGTGAAATGCGTAGAGATTAGGAAGAACACCGGTGGCGAAGGCGGCTTTCTGGACGAGCACTGACGCTGAGGCGCGAAAGCGTGGGGAGCGAACAGG
	Dialister	ASV121	NR_116777.1	Negativicoccus succinicivorans strain ADV 07/08/06-B-1388 16S	466	7e-128	0 (0)	0 (0)	0 (0)	0 (0)	0 (0)	0.0001 (0.001)	0 (0)	0 (0)	0 (0)	TACGTAGGTGGCAAGCGTTGTCCGGAATTATTGGGCGTAAAGAGCGCGTAGGCGGTATGATAAGTCTGTCTTAGAAGTGCGGGGCTTAACCCCGTGAGGGGACAGAGACTGTCATACTAGAGTCTCGGAGAGGAAAGCGGAATTCCTAGTGTAGCGGTGAAATGCGTAGAGATTAGGAAGAACACCGGTGGCGAAGGCGGCTTTCTGGACGAGCACTGACGCTGAGGCGCGAAAGCGTGGGGAGCGAACAGG
	Dialister	ASV122	NR_043231.1	Dialister propionicifaciens strain ADV 1053.03 16S ribosomal	466	7e-128	0 (0)	0 (0)	0 (0)	0 (0)	0 (0)	0 (0)	0 (0)	0 (0)	0.00153 (0.007)	TACGTAGGTGGCAAGCGTTGTCCGGAATTATTGGGCGTAAAGCGCGCGCAGGCGGCTTCCTAAGTCCATCTTAAAAGTGCGGGGCTTAACCCCGTGATGGGATGGAAACTGGGAAGCTGGAGTATCGGAGAGGAAAGTGGAATTCCTAGTGTAGCGGTGAAATGCGTAGAGATTAGGAAGAACACCGGTGGCGAAGGCGACTTTCTGGACGAAAACTGACGCTGAGGCGCGAAAGCGTGGGGAGCAAACAGG
	Dorea	ASV123	NR_029248.1	Tyzzerella nexilis DSM 1787 16S ribosomal RNA, partial sequence	455	1e-124	0 (0)	0.00691 (0.026)	0.04716 (0.097)	0.0004 (0.002)	0.00011 (0.001)	0.0004 (0.001)	0 (0)	0 (0)	0 (0)	TACGTATGGTGCAAGCGTTATCCGGATTTACTGGGTGTAAAGGGAGCGTAGACGGTTGTGTAAGTCTGATGTGAAAGCCCGGGGCTCAACCCCGGGACTGCATTGGAAACTATGTAACTAGAGTGTCGGAGAGGTAAGCGGAATTCCTAGTGTAGCGGTGAAATGCGTAGATATTAGGAGGAACACCAGTGGCGAAGGCGGCTTACTGGACGATCACTGACGTTGAGGCTCGAAAGCGTGGGGAGCAAACAGG
	Dorea	ASV124	NR_117147.1	Faecalicatena contorta strain DSM 3982 16S ribosomal RNA, partial	468	2e-128	0 (0)	0 (0)	0.00035 (0.001)	0 (0)	0 (0)	0 (0)	0 (0)	0 (0)	0 (0)	TACGTAGGGGGCAAGCGTTATCCGGATTTACTGGGTGTAAAGGGAGCGTAGACGGTTATGTAAGTCTGATGTGAAAACCCGGGGCTCAACCCCGGGACTGCATTGGAAACTATGTAACTAGAGTGTCGGAGAGGTAAGTGGAATTCCTAGTGTAGCGGTGAAATGCGTAGATATTAGGAGGAACACCAGTGGCGAAGGCGGCTTACTGGACGATGACTGACGTTGAGGCTCGAAAGCGTGGGGAGCAAACAGG
	Dorea	ASV125	NR_156907.1	Faecalimonas umbilicata strain EGH7 16S ribosomal RNA, partial	468	2e-128	0 (0)	0.01716 (0.046)	0.00904 (0.025)	0 (0)	0.00001 (0.001)	0.01238 (0.044)	0 (0)	0 (0)	0 (0)	TACGTAGGGGGCAAGCGTTATCCGGATTTACTGGGTGTAAAGGGAGCGTAGACGGCAGTGCAAGTCTGAAGTGAAAGCCCGGGGCTCAACCCCGGGACTGCTTTGGAAACTGTGCAGCTAGAGTGTCGGAGAGGCAAGCGGAATTCCTAGTGTAGCGGTGAAATGCGTAGATATTAGGAGGAACACCAGTGGCGAAGGCGGCTTGCTGGACGATGACTGACGTTGAGGCTCGAAAGCGTGGGGAGCAAACAGG
	Enterococcus	ASV126	NR_152049.1	Enterococcus saigonensis strain VE80 16S ribosomal RNA, partial	462	9e-127	0 (0)	0 (0)	0 (0)	0.002 (0.009)	0.00059 (0.003)	0.00069 (0.003)	0 (0)	0 (0)	0 (0)	TACGTAGGTGGCAAGCGTTGTCCGGATTTATTGGGCGTAAAGCGAGCGCAGGCGGTTTCTTAAGTCTGATGTGAAAGCCCCCGGCTCAACCGGGGAGGGTCATTGGAAACTGGGAGACTTGAGTGCAGAAGAGGAGAGTGGAATTCCATGTGTAGCGGTGAAATGCGTAGATATATGGAGGAACACCAGTGGCGAAGGCGGCTCTCTGGTCTGTAACTAACGCTGAGGCTCGAAAGCGTGGGGAGCAAACAGG
	Enterococcus	ASV127	NR_114777.2	Enterococcus avium ATCC 14025 16S ribosomal RNA, partial sequence	462	9e-127	0 (0)	0 (0)	0 (0)	0 (0)	0.00083 (0.004)	0.00233 (0.007)	0 (0)	0 (0)	0 (0)	TACGTAGGTGGCAAGCGTTGTCCGGATTTATTGGGCGTAAAGCGAGCGCAGGCGGTTTCTTAAGTCTGATGTGAAAGCCCCCGGCTCAACCGGGGAGGGTCATTGGAAACTGGGGAACTTGAGTGCAGAAGAGGAGAGTGGAATTCCATGTGTAGCGGTGAAATGCGTAGATATATGGAGGAACACCAGTGGCGAAGGCGGCTCTCTGGTCTGTAACTGACGCTGAGGCTCGAAAGCGTGGGGAGCAAACAGG
	Enterococcus	ASV128	NR_114777.2	Enterococcus avium ATCC 14025 16S ribosomal RNA, partial sequence	462	9e-127	0 (0)	0 (0)	0 (0)	0 (0)	0.00103 (0.005)	0.00113 (0.005)	0 (0)	0 (0)	0 (0)	TACGTAGGTGGCAAGCGTTGTCCGGATTTATTGGGCGTAAAGCGAGCGCAGGCGGTTTCTTAAGTCTGATGTGAAAGCCCCCGGCTCAACCGAGGAGGGTCATTGGAAACTGGGAAACTTGAGTGCAGAAGAGGAGAGTGGAATTCCATGTGTAGCGGTGAAATGCGTAGATATATGGAGGAACACCAGTGGCGAAGGCGGCTCTCTGGTCTGTAACTGACGCTGAGGCTCGAAAGCGTGGGGAGCAAACAGG
	Enterococcus	ASV129	NR_114777.2	Enterococcus avium ATCC 14025 16S ribosomal RNA, partial sequence	462	9e-127	0 (0)	0 (0)	0 (0)	0 (0)	0.0008 (0.004)	0.00015 (0.001)	0 (0)	0 (0)	0 (0)	TACGTAGGTGGCAAGCGTTGTCCGGATTTATTGGGCGTAAAGCGAGCGCAGGCGGTTTCTTAAGTCTGATGTGAAAGCCCCCGGCTCAACCGGGGTGGGTCATTGGAAACTGGGAAACTTGAGTGCAGAAGAGGAGAGTGGAATTCCATGTGTAGCGGTGAAATGCGTAGATATATGGAGGAACACCAGTGGCGAAGGCGGCTCTCTGGTCTGTAACTGACGCTGAGGCTCGAAAGCGTGGGGAGCAAACAGG
	Enterococcus	ASV130	NR_025625.1	Enterococcus italicus strain LMG 21727 16S ribosomal RNA, partial	468	2e-128	0 (0)	0 (0)	0 (0)	0 (0)	0 (0)	0.0002 (0.001)	0 (0)	0 (0)	0 (0)	TACGTAGGTGGCAAGCGTTGTCCGGATTTATTGGGCGTAAAGCGAGCGCAGGCGGTTCTTTAAGTCTGATGTGAAAGCCCCCGGCTCAACCGGGGAGGGTCATTGGAAACTGGGGAACTTGAGTGCAGAAGAGGAGAGTGGAATTCCATGTGTAGCGGTGAAATGCGTAGATATATGGAGGAACACCAGTGGCGAAGGCGGCTCTCTGGTCTGTAACTGACGCTGAGGCTCGAAAGCGTGGGGAGCAAACAGG
	Enterococcus	ASV131	NR_114777.2	Enterococcus avium ATCC 14025 16S ribosomal RNA, partial sequence	468	2e-128	0 (0)	0.00367 (0.014)	0.00516 (0.012)	0 (0)	0.01116 (0.027)	0.02121 (0.054)	0 (0)	0 (0)	0.00012 (0.001)	TACGTAGGTGGCAAGCGTTGTCCGGATTTATTGGGCGTAAAGCGAGCGCAGGCGGTTTCTTAAGTCTGATGTGAAAGCCCCCGGCTCAACCGGGGAGGGTCATTGGAAACTGGGAAACTTGAGTGCAGAAGAGGAGAGTGGAATTCCATGTGTAGCGGTGAAATGCGTAGATATATGGAGGAACACCAGTGGCGAAGGCGGCTCTCTGGTCTGTAACTGACGCTGAGGCTCGAAAGCGTGGGGAGCAAACAGG
	Enterococcus	ASV132	NR_144723.2	Enterococcus massiliensis strain AM1 16S ribosomal RNA, partial	468	2e-128	0.00215 (0.009)	0.00187 (0.007)	0.00044 (0.002)	0 (0)	0.00155 (0.007)	0 (0)	0 (0)	0 (0)	0 (0)	TACGTAGGTGGCAAGCGTTGTCCGGATTTATTGGGCGTAAAGCGAGCGCAGGCGGTTTCTTAAGTCTGATGTGAAAGCCCCCGGCTTAACCGGGGAGGGTCATTGGAAACTGGGAGACTTGAGTGCAGAAGAGGAGAGTGGAATTCCATGTGTAGCGGTGAAATGCGTAGATATATGGAGGAACACCAGTGGCGAAGGCGGCTCTCTGGTCTGTAACTGACGCTGAGGCTCGAAAGCGTGGGGAGCAAACAGG
	Enterococcus	ASV133	NR_104559.2	Enterococcus gallinarum strain LMG 13129 16S ribosomal RNA, partial	468	2e-128	0.00088 (0.004)	0.10697 (0.146)	0.11822 (0.133)	0.00255 (0.006)	0.04358 (0.123)	0.00644 (0.012)	0.00111 (0.005)	0.00925 (0.039)	0.0018 (0.004)	TACGTAGGTGGCAAGCGTTGTCCGGATTTATTGGGCGTAAAGCGAGCGCAGGCGGTTTCTTAAGTCTGATGTGAAAGCCCCCGGCTCAACCGGGGAGGGTCATTGGAAACTGGGAGACTTGAGTGCAGAAGAGGAGAGTGGAATTCCATGTGTAGCGGTGAAATGCGTAGATATATGGAGGAACACCAGTGGCGAAGGCGGCTCTCTGGTCTGTAACTGACGCTGAGGCTCGAAAGCGTGGGGAGCGAACAGG
	Enterococcus	ASV134	NR_152049.1	Enterococcus saigonensis strain VE80 16S ribosomal RNA, partial	468	2e-128	0.13032 (0.321)	0.05196 (0.079)	0.03655 (0.06)	0.02029 (0.042)	0.04212 (0.057)	0.05432 (0.061)	0.02858 (0.111)	0.01039 (0.032)	0.01594 (0.035)	TACGTAGGTGGCAAGCGTTGTCCGGATTTATTGGGCGTAAAGCGAGCGCAGGCGGTTTCTTAAGTCTGATGTGAAAGCCCCCGGCTCAACCGGGGAGGGTCATTGGAAACTGGGAGACTTGAGTGCAGAAGAGGAGAGTGGAATTCCATGTGTAGCGGTGAAATGCGTAGATATATGGAGGAACACCAGTGGCGAAGGCGGCTCTCTGGTCTGTAACTGACGCTGAGGCTCGAAAGCGTGGGGAGCAAACAGG
	Enterococcus	ASV135	NR_152049.1	Enterococcus saigonensis strain VE80 16S ribosomal RNA, partial	462	9e-127	0 (0)	0 (0)	0 (0)	0 (0)	0 (0)	0 (0)	0 (0)	0.0001 (0.001)	0.0033 (0.01)	TACGTAGGTGGCAAGCGTTGTCCGGATTTATTGGGCGTAAAGCGAGCGCAGGTGGTTTCTTAAGTCTGATGTGAAAGCCCCCGGCTCAACCGGGGAGGGTCATTGGAAACTGGGAGACTTGAGTGCAGAAGAGGAGAGTGGAATTCCATGTGTAGCGGTGAAATGCGTAGATATATGGAGGAACACCAGTGGCGAAGGCGGCTCTCTGGTCTGTAACTGACGCTGAGGCTCGAAAGCGTGGGGAGCAAACAGG
	Faecalibacterium	ASV136	NR_028961.1	Faecalibacterium prausnitzii strain ATCC 27768 16S ribosomal	451	2e-123	0 (0)	0 (0)	0.00028 (0.001)	0 (0)	0 (0)	0 (0)	0 (0)	0 (0)	0 (0)	AACGTAGGTCACAAGCGTTGTCCGGAATTACTGGGTGTAAAGGGAGCGCAGGCGGGAAGACAAGTTGGAAGTGAAATCTATGGGCTCAACCCATAAACTGCTTTCAAAACTGTTTTTCTTGAGTAGTGCAGAGGTAGGCGGAATTCCCGGTGTAGCGGTGGAATGCGTAGATATCGGGAGGAACACCAGTGGCGAAGGCGGCCTACTGGGCACCAACTGACGCTGAGGCTCGAAAGTGTGGGTAGCAAACAGG
	Faecalibacterium	ASV137	NR_028961.1	Faecalibacterium prausnitzii strain ATCC 27768 16S ribosomal	451	2e-123	0 (0)	0 (0)	0.0003 (0.002)	0 (0)	0 (0)	0.00095 (0.004)	0 (0)	0 (0)	0 (0)	AACGTAGGTCACAAGCGTTGTCCGGAATTACTGGGTGTAAAGGGAGCGCAGGCGGGAGAACAAGTTGGAAGTGAAATCCATGGGCTCAACCCATGAACTGCTTTCAAAACTGTTTTTCTTGAGTAGTGCAGAGGTAGGCGGAATTCCCGGTGTAGCGGTGGAATGCGTAGATATCGGGAGGAACACCAGTGGCGAAGGCGGCCTACTGGGCACCAACTGACGCTGAGGCTCGAAAGTGTGGGTAGCAAACAGG
	Finegoldia	ASV138	NR_113383.1	Finegoldia magna strain JCM 1766 16S ribosomal RNA, partial sequence	466	7e-128	0.00048 (0.002)	0.00036 (0.001)	0.00005 (0.001)	0.00007 (0.001)	0.00007 (0.001)	0.00002 (0.001)	0 (0)	0.00014 (0.001)	0.00007 (0.001)	TACGTATGGAGCGAGCGTTGTCCGGAATTATTGGGCGTAAAGGGTACGCAGGCGGTTTAATAAGTCGAATGTTAAAGATCGGGGCTCAACCCCGTAAAGCATTGGAAACTGATAAACTTGAGTAGTGGAGAGGAAAGTGGAATTCCTAGTGTAGTGGTGAAATACGTAGATATTAGGAGGAATACCAGTAGCGAAGGCGACTTTCTGGACACAAACTGACGCTGAGGTACGAAAGCGTGGGGAGCAAACAGG
	Granulicatella	ASV139	NR_025862.1	Granulicatella adiacens strain GIFU 12706 16S ribosomal RNA,	464	2e-127	0 (0)	0 (0)	0.00027 (0.001)	0.00003 (0.001)	0.00022 (0.001)	0.00013 (0.001)	0 (0)	0 (0)	0 (0)	TACGTAGGTGGCAAGCGTTGTCCGGATTTATTGGGCGTAAAGCGAGCGCAGGCGGTTCCTTAAGTCTGATGTGAAAGCCCCCGGCTCAACCGGGGAGGGTCATTGGAAACTGGGGAACTTGAGTGCAGAAGAGGAGAGTGGAATTCCATGTGTAGCGGTGAAATGCGTAGATATATGGAGGAACACCAGTGGCGAAGGCGACTCTCTGGTCTGTAACTGACGCTGAGGCTCGAAAGCGTGGGTAGCAAACAGG
	Lactobacillus	ASV140	NR_113337.1	Lactobacillus paracasei strain NBRC 15889 16S ribosomal RNA,	468	2e-128	0 (0)	0 (0)	0 (0)	0 (0)	0 (0)	0.00288 (0.013)	0 (0)	0.00069 (0.003)	0.00071 (0.003)	TACGTAGGTGGCAAGCGTTATCCGGATTTATTGGGCGTAAAGCGAGCGCAGGCGGTTTTTTAAGTCTGATGTGAAAGCCCTCGGCTTAACCGAGGAAGCGCATCGGAAACTGGGAAACTTGAGTGCAGAAGAGGACAGTGGAACTCCATGTGTAGCGGTGAAATGCGTAGATATATGGAAGAACACCAGTGGCGAAGGCGGCTGTCTGGTCTGTAACTGACGCTGAGGCTCGAAAGCATGGGTAGCGAACAGG
	Lactobacillus	ASV141	NR_157747.1	Lactobacillus caviae strain MOZM2 16S ribosomal RNA, partial	468	2e-128	0.03149 (0.118)	0.00101 (0.003)	0.00201 (0.007)	0 (0)	0.00183 (0.005)	0.00195 (0.004)	0 (0)	0 (0)	0.00006 (0.001)	TACGTAGGTGGCAAGCGTTATCCGGATTTATTGGGCGTAAAGCGAGCGCAGGCGGTTGCTTAGGTCTGATGTGAAAGCCTTCGGCTTAACCGAAGAAGTGCATCGGAAACCGGGCGACTTGAGTGCAGAAGAGGACAGTGGAACTCCATGTGTAGCGGTGGAATGCGTAGATATATGGAAGAACACCAGTGGCGAAGGCGGCTGTCTGGTCTGCAACTGACGCTGAGGCTCGAAAGCATGGGTAGCGAACAGG
	Lactobacillus	ASV142	NR_119274.1	Lactobacillus crispatus strain DSM 20584 16S ribosomal RNA, partial	468	2e-128	0 (0)	0 (0)	0 (0)	0 (0)	0.00003 (0.001)	0.00037 (0.002)	0 (0)	0 (0)	0 (0)	TACGTAGGTGGCAAGCGTTGTCCGGATTTATTGGGCGTAAAGCGAGCGCAGGCGGAAGAATAAGTCTGATGTGAAAGCCCTCGGCTTAACCGAGGAACTGCATCGGAAACTGTTTTTCTTGAGTGCAGAAGAGGAGAGTGGAACTCCATGTGTAGCGGTGGAATGCGTAGATATATGGAAGAACACCAGTGGCGAAGGCGGCTCTCTGGTCTGCAACTGACGCTGAGGCTCGAAAGCATGGGTAGCGAACAGG
	Lactobacillus	ASV143	NR_075051.2	Lactobacillus gasseri ATCC 33323 = JCM 1131 16S ribosomal RNA,	468	2e-128	0 (0)	0.00604 (0.012)	0.00022 (0.001)	0 (0)	0.00782 (0.018)	0.03491 (0.097)	0.00037 (0.001)	0.02351 (0.057)	0.0248 (0.072)	TACGTAGGTGGCAAGCGTTGTCCGGATTTATTGGGCGTAAAGCGAGTGCAGGCGGTTCAATAAGTCTGATGTGAAAGCCTTCGGCTCAACCGGAGAATTGCATCAGAAACTGTTGAACTTGAGTGCAGAAGAGGAGAGTGGAACTCCATGTGTAGCGGTGGAATGCGTAGATATATGGAAGAACACCAGTGGCGAAGGCGGCTCTCTGGTCTGCAACTGACGCTGAGGCTCGAAAGCATGGGTAGCGAACAGG
	Lactobacillus	ASV144	NR_113332.1	Lactobacillus rhamnosus strain NBRC 3425 16S ribosomal RNA, partial	468	2e-128	0 (0)	0 (0)	0.00101 (0.003)	0.00036 (0.002)	0 (0)	0 (0)	0 (0)	0.00017 (0.001)	0.00122 (0.005)	TACGTAGGTGGCAAGCGTTATCCGGATTTATTGGGCGTAAAGCGAGCGCAGGCGGTTTTTTAAGTCTGATGTGAAAGCCCTCGGCTTAACCGAGGAAGTGCATCGGAAACTGGGAAACTTGAGTGCAGAAGAGGACAGTGGAACTCCATGTGTAGCGGTGAAATGCGTAGATATATGGAAGAACACCAGTGGCGAAGGCGGCTGTCTGGTCTGTAACTGACGCTGAGGCTCGAAAGCATGGGTAGCGAACAGG
	Lactobacillus	ASV145	NR_113332.1	Lactobacillus rhamnosus strain NBRC 3425 16S ribosomal RNA, partial	462	9e-127	0 (0)	0 (0)	0.00042 (0.002)	0.00019 (0.001)	0 (0)	0 (0)	0 (0)	0 (0)	0 (0)	TACGTAGGTGGCAAGCGTTATCCGGATTTATTGGGCGTAAAGCGAGCGCAGGCGGTTTTTTAAGTCTGATGTGAAAGCCCTCGGCTTAACCGAGGAAGTGCATCGGAAACTGGAAAACTTGAGTGCAGAAGAGGACAGTGGAACTCCATGTGTAGCGGTGAAATGCGTAGATATATGGAAGAACACCAGTGGCGAAGGCGGCTGTCTGGTCTGTAACTGACGCTGAGGCTCGAAAGCATGGGTAGCGAACAGG
	Lactobacillus	ASV146	NR_117070.1	Lactobacillus kalixensis strain CCUG 48459 16S ribosomal RNA,	468	2e-128	0 (0)	0.00185 (0.007)	0.00006 (0.001)	0 (0)	0.00187 (0.008)	0.001 (0.005)	0 (0)	0.0004 (0.002)	0.0004 (0.002)	TACGTAGGTGGCAAGCGTTGTCCGGATTTATTGGGCGTAAAGCGAGCGCAGGCGGAGAAATAAGTCTGATGTGAAAGCCCACGGCTCAACCGTGGAACTGCATCGGAAACTGTTTTTCTTGAGTGCAGAAGAGGAGAGTGGAACTCCATGTGTAGCGGTGGAATGCGTAGATATATGGAAGAACACCAGTGGCGAAGGCGGCTCTCTGGTCTGCAACTGACGCTGAGGCTCGAAAGCATGGGTAGCGAACAGG
	Lactobacillus	ASV147	NR_104927.1	Lactobacillus fermentum strain CIP 102980 16S ribosomal RNA,	468	2e-128	0 (0)	0.00663 (0.013)	0.00325 (0.009)	0.00025 (0.002)	0.00664 (0.015)	0.0053 (0.011)	0 (0)	0.00018 (0.001)	0 (0)	TACGTAGGTGGCAAGCGTTATCCGGATTTATTGGGCGTAAAGAGAGTGCAGGCGGTTTTCTAAGTCTGATGTGAAAGCCTTCGGCTTAACCGGAGAAGTGCATCGGAAACTGGATAACTTGAGTGCAGAAGAGGGTAGTGGAACTCCATGTGTAGCGGTGGAATGCGTAGATATATGGAAGAACACCAGTGGCGAAGGCGGCTACCTGGTCTGCAACTGACGCTGAGACTCGAAAGCATGGGTAGCGAACAGG
	Lactobacillus	ASV148	NR_075051.2	Lactobacillus gasseri ATCC 33323 = JCM 1131 16S ribosomal RNA,	462	9e-127	0 (0)	0.00485 (0.019)	0.00206 (0.008)	0 (0)	0.00321 (0.014)	0.0007 (0.003)	0 (0)	0 (0)	0 (0)	TACGTAGGTGGCAAGCGTTGTCCGGATTTATTGGGCGTAAAGCGAGTGCAGGCGGTTCAATAAGTCTGATGTGAAAGCCTTCGGCTCAACCGGAGAATTGCATCAGAAACTGTTGAGCTTGAGTGCAGAAGAGGAGAGTGGAACTCCATGTGTAGCGGTGGAATGCGTAGATATATGGAAGAACACCAGTGGCGAAGGCGGCTCTCTGGTCTGCAACTGACGCTGAGGCTCGAAAGCATGGGTAGCGAACAGG
	Lactobacillus	ASV149	NR_157747.1	Lactobacillus caviae strain MOZM2 16S ribosomal RNA, partial	457	4e-125	0 (0)	0.00014 (0.001)	0 (0)	0 (0)	0.00023 (0.001)	0 (0)	0 (0)	0 (0)	0 (0)	TACGTAGGTGGCAAGCGTTATCCGGATTTATTGGGCGTAAAGCGAGCGCAGGCGGTTGCTTAGGTCTGATGTGAAAGCCTTCGGCTTAACCGAAGAAGGGCATCGGAAACCGGGCGGCTTGAGTGCAGAAGAGGACAGTGGAACTCCATGTGTAGCGGTGGAATGCGTAGATATATGGAAGAACACCAGTGGCGAAGGCGGCTGTCTGGTCTGCAACTGACGCTGAGGCTCGAAAGCATGGGTAGCGAACAGG
	Lactobacillus	ASV150	NR_075051.2	Lactobacillus gasseri ATCC 33323 = JCM 1131 16S ribosomal RNA,	462	9e-127	0 (0)	0 (0)	0 (0)	0 (0)	0 (0)	0 (0)	0 (0)	0.00814 (0.034)	0.00104 (0.005)	TACGTAGGTGGCAAGCGTTGTCCGGATTTATTGGGCGTAAAGCGAGTGCAGGCGGTTCAATAAGTCTGATGTGAAAGCCTTCGGCTCAACCGGAGAATTGCATCAGAAACTGTTGAACTTGAGTGCAGGAGAGGAGAGTGGAACTCCATGTGTAGCGGTGGAATGCGTAGATATATGGAAGAACACCAGTGGCGAAGGCGGCTCTCTGGTCTGCAACTGACGCTGAGGCTCGAAAGCATGGGTAGCGAACAGG
	Lactobacillus	ASV151	NR_117070.1	Lactobacillus kalixensis strain CCUG 48459 16S ribosomal RNA,	462	9e-127	0 (0)	0 (0)	0 (0)	0 (0)	0 (0)	0 (0)	0 (0)	0.00014 (0.001)	0.00017 (0.001)	TACGTAGGTGGCAAGCGTTGTCCGGATTTATTGGGCGTAAAGCGAGCGCAGGCGGAGAAATAAGTCTGATGTGAAAGCCCACGGCTCAACCGTGGAACTGCATCGGAAACTGTTTTTCTTGAGTGCAGAAGAGGAGAGTGGAACTCCATGTGTAGCGGTGGAATGCGTAGATATATGGAAGAACACCAGTGGCGAAGGCGGCTCTCTGGTCTGCAACTGACGCTGAGGCTCGAAAGCATGGATAGCGAACAGG
	Lactobacillus	ASV152	NR_117070.1	Lactobacillus kalixensis strain CCUG 48459 16S ribosomal RNA,	462	9e-127	0 (0)	0 (0)	0 (0)	0 (0)	0 (0)	0 (0)	0 (0)	0.00016 (0.001)	0.00013 (0.001)	TACGTAGGTGGCAAGCGTTGTCCGGATTTATTGGGCGTAAAGCGAGCGCAGGCGGAGAAATAAGTCTGATGTGAAAGCCCACGGCTCAACCGTGGAACTGCATCGGAAACTGTTTTTCTTGAGTGCAGAAGAGGAGAGTGGAACTCCATGTGTAGCGGTGGAATGCGTAGATATATGGAAGAACACCAGTGGCGAAGGCGGCTCTCTGGTCTGCAACTGACGCTGAGGCTCGAGAGCATGGGTAGCGAACAGG
	Lactobacillus	ASV153	NR_036982.1	Lactobacillus iners strain DSM 13335 16S ribosomal RNA gene,	468	2e-128	0 (0)	0 (0)	0 (0)	0 (0)	0 (0)	0 (0)	0.00006 (0.001)	0 (0)	0 (0)	TACGTAGGTGGCAAGCGTTGTCCGGATTTATTGGGCGTAAAGCGAGTGCAGGCGGCTCGATAAGTCTGATGTGAAAGCCTTCGGCTCAACCGGAGAATTGCATCAGAAACTGTCGAGCTTGAGTACAGAAGAGGAGAGTGGAACTCCATGTGTAGCGGTGAAATGCGTAGATATATGGAAGAACACCGGTGGCGAAGGCGGCTCTCTGGTCTGTTACTGACGCTGAGGCTCGAAAGCATGGGTAGCGAACAGG
	Lactococcus	ASV154	NR_114327.1	Lactococcus taiwanensis strain 0905C15 16S ribosomal RNA, partial	466	7e-128	0.00017 (0.001)	0.03799 (0.143)	0.00034 (0.002)	0.00001 (0.001)	0.02181 (0.087)	0.01399 (0.048)	0 (0)	0 (0)	0 (0)	TACGTAGGTCCCGAGCGTTGTCCGGATTTATTGGGCGTAAAGCGAGCGCAGGTGGTTTATTAAGTCTGGTGTAAAAGGCAGTGGCTCAACCATTGTATGCATTGGAAACTGGTAGACTTGAGTGCAGGAGAGGAGAGTGGAATTCCATGTGTAGCGGTGAAATGCGTAGATATATGGAGGAACACCGGTGGCGAAAGCGGCTCTCTGGCCTGTAACTGACACTGAGGCTCGAAAGCGTGGGGAGCAAACAGG
	Leuconostoc	ASV155	NR_113255.1	Leuconostoc lactis KCTC 3528 = DSM 20202 strain JCM 6123 16S	468	2e-128	0 (0)	0 (0)	0.00002 (0.001)	0 (0)	0.00029 (0.002)	0.00003 (0.001)	0 (0)	0 (0)	0 (0)	TACGTATGTCCCGAGCGTTATCCGGATTTATTGGGCGTAAAGCGAGCGCAGACGGTTGATTAAGTCTGATGTGAAAGCCCGGAGCTCAACTCCGGAATGGCATTGGAAACTGGTTAACTTGAGTGTTGTAGAGGTAAGTGGAACTCCATGTGTAGCGGTGGAATGCGTAGATATATGGAAGAACACCAGTGGCGAAGGCGGCTTACTGGACAACAACTGACGTTGAGGCTCGAAAGTGTGGGTAGCAAACAGG
	Megamonas	ASV156	NR_041590.1	Megamonas funiformis YIT 11815 16S ribosomal RNA, partial sequence	466	7e-128	0 (0)	0 (0)	0 (0)	0.01552 (0.066)	0.00188 (0.008)	0.00593 (0.026)	0 (0)	0 (0)	0 (0)	TACGTAGGCGGCAAGCGTTGTCCGGAATTATTGGGCGTAAAGGGAGCGCAGGCGGGAAACTAAGCGGATCTTAAAAGTGCGGGGCTCAACCCCGTGATGGGGTCCGAACTGGTTTTCTTGAGTGCAGGAGAGGAAAGCGGAATTCCCAGTGTAGCGGTGAAATGCGTAGATATTGGGAAGAACACCAGTGGCGAAGGCGGCTTTCTGGACTGTAACTGACGCTGAGGCTCGAAAGCTAGGGTAGCGAACGGG
	Megasphaera	ASV157	NR_133027.1	Megasphaera massiliensis strain NP3 16S ribosomal RNA, partial	466	7e-128	0 (0)	0 (0)	0 (0)	0.00175 (0.006)	0.01364 (0.051)	0.00195 (0.008)	0 (0)	0.00014 (0.001)	0.00005 (0.001)	TACGTAGGTGGCAAGCGTTGTCCGGAATTATTGGGCGTAAAGGGCGCGCAGGCGGCATCGCAAGTCGGTCTTAAAAGTGCGGGGCTTAACCCCGTGAGGGGACCGAAACTGTGAAGCTCGAGTGTCGGAGAGGAAAGCGGAATTCCTAGTGTAGCGGTGAAATGCGTAGATATTAGGAGGAACACCAGTGGCGAAAGCGGCTTTCTGGACGACAACTGACGCTGAGGCGCGAAAGCCAGGGGAGCAAACGGG
	Moryella	ASV158	NR_117792.1	Stomatobaculum longum strain ACC2 16S ribosomal RNA, partial	468	2e-128	0 (0)	0 (0)	0 (0)	0 (0)	0.00002 (0.001)	0.00001 (0.001)	0 (0)	0 (0)	0 (0)	TACGTAGGGGGCAAGCGTTATCCGGATTTACTGGGTGTAAAGGGAGCGCAGACGGCTCTGCAAGTCTGAAGTGAAAGCCCGCGGCTTAACCGCGGGACTGCTTTGGAAACTGCAAGGCTTGAGTATCGGAGGGGCAGGCGGAATTCCTAGTGTAGCGGTGAAATGCGTAGATATTAGGAAGAACACCGGTGGCGAAGGCGGCCTGCTGGACGAAAACTGACGTTGAGGCTCGAAGGCGTGGGGAGCAAACAGG
	Oscillospira	ASV159	NR_043142.1	Flavonifractor plautii strain Prevot S1 16S ribosomal RNA, partial	468	2e-128	0 (0)	0.00019 (0.001)	0.0004 (0.001)	0 (0)	0.00004 (0.001)	0.00007 (0.001)	0 (0)	0 (0)	0.00011 (0.001)	TACGTAGGTGGCAAGCGTTATCCGGATTTACTGGGTGTAAAGGGCGTGTAGGCGGGATTGCAAGTCAGATGTGAAAACTGGGGGCTCAACCTCCAGCCTGCATTTGAAACTGTAGTTCTTGAGTGCTGGAGAGGCAATCGGAATTCCGTGTGTAGCGGTGAAATGCGTAGATATACGGAGGAACACCAGTGGCGAAGGCGGATTGCTGGACAGTAACTGACGCTGAGGCGCGAAAGCGTGGGGAGCAAACAGG
	Peptoniphilus	ASV160	NR_125605.1	Peptoniphilus grossensis ph5 16S ribosomal RNA, partial sequence	466	7e-128	0 (0)	0.00135 (0.005)	0.00025 (0.001)	0 (0)	0.00001 (0.001)	0 (0)	0 (0)	0 (0)	0.00002 (0.001)	TACGTAGGGGGCTAGCGTTGTCCGGAATCACTGGGCGTAAAGGGTTCGCAGGCGGAAATGCAAGTCAGGTGTAAAAGGCAGTAGCTTAACTACTGTAAGCATTTGAAACTGCATATCTTGAGAAGAGTAGAGGTAAGTGGAATTTTTAGTGTAGCGGTGAAATGCGTAGATATTAAAAAGAATACCGGTGGCGAAGGCGACTTACTGGGCTCATTCTGACGCTGAGGAACGAAAGCGTGGGTAGCAAACAGG
	Peptoniphilus	ASV161	NR_117556.1	Peptoniphilus coxii strain RMA 16757 16S ribosomal RNA, partial	449	7e-123	0 (0)	0.00096 (0.004)	0.00006 (0.001)	0 (0)	0 (0)	0 (0)	0 (0)	0 (0)	0.00005 (0.001)	TACGTAGGGGGCGAGCGTTGTCCGGAATTACTGGGCGTAAAGGGTTCGCAGGCGGCATGGCAAGTCCGATGTAAAAGGCGAAGGCTCAACCTTCGTAAGCATCGGAAACTGTCAAGCTTGAGTGAAGGAGAGGCAAGTGGAATTCCTAGTGTAGCGGTGGAATGCGTAGATATTAGGAGGAATACCGGTGGCGAAGGCGACTTGCTGGACTTCAACTGACGCTGAGGAACGAAAGCGTGGGTAGCAAACAGG
	Peptoniphilus	ASV162	NR_157682.1	Peptoniphilus lacydonensis strain EL1 16S ribosomal RNA, partial	466	7e-128	0 (0)	0.00126 (0.005)	0.00004 (0.001)	0.00002 (0.001)	0.00012 (0.001)	0.00002 (0.001)	0 (0)	0.00001 (0.001)	0.00003 (0.001)	TACGTAGGGGGCTAGCGTTGTCCGGAATCACTGGGCGTAAAGGGTTCGCAGGCGGAAATGCAAGTCAGATGTAAAAGGCAGTAGCTTAACTACTGTAAGCATTTGAAACTGCATATCTTGAGAAGAGTAGAGGTAAGTGGAATTTTTAGTGTAGCGGTGAAATGCGTAGATATTAAAAAGAATACCGGTGGCGAAGGCGACTTACTGGGCTCATTCTGACGCTGAGGAACGAAAGCGTGGGTAGCAAACAGG
	Peptoniphilus	ASV163	NR_041938.1	Peptoniphilus lacrimalis strain CCUG 31350 16S ribosomal RNA,	466	7e-128	0 (0)	0 (0)	0.00006 (0.001)	0 (0)	0 (0)	0 (0)	0 (0)	0 (0)	0 (0)	TACGTAGGGGGCTAGCGTTGTCCGGAATCACTGGGCGTAAAGGGTTCGCAGGCGGCAATGCAAGTCAGATGTAAAAGGCAAAGGCTCAACCTTTGTAAGCATCTGAAACTGTATAGCTTGAGAAGTGTAGAGGCAAGTGGAATTTTTAGTGTAGCGGTGAAATGCGTAGATATTAAAAAGAATACCGGTGGCGAAGGCGACTTGCTGGGCACAATCTGACGCTGAGGAACGAAAGCGTGGGGAGCAAACAGG
	Phascolarctobacterium	ASV164	NR_026111.1	Phascolarctobacterium faecium strain ACM 3679 16S ribosomal RNA,	466	7e-128	0 (0)	0 (0)	0 (0)	0.0017 (0.008)	0.00094 (0.004)	0 (0)	0.0001 (0.001)	0 (0)	0 (0)	TACGTAGGTGGCGAGCGTTGTCCGGAATTATTGGGCGTAAAGAGCATGTAGGCGGCTTAATAAGTCGAGCGTGAAAATGCGGGGCTCAACCCCGTATGGCGCTGGAAACTGTTAGGCTTGAGTGCAGGAGAGGAAAGGGGAATTCCCAGTGTAGCGGTGAAATGCGTAGATATTGGGAGGAACACCAGTGGCGAAGGCGCCTTTCTGGACTGTGTCTGACGCTGAGATGCGAAAGCCAGGGTAGCGAACGGG
	Pseudoramibacter_Eubacterium	ASV165	NR_113248.1	Eubacterium limosum strain JCM 6421 16S ribosomal RNA, partial	468	2e-128	0 (0)	0.00166 (0.007)	0.00221 (0.008)	0.0025 (0.01)	0.00015 (0.001)	0.00019 (0.001)	0.00021 (0.001)	0 (0)	0.00117 (0.004)	TACGTAGGGGACAAGCGTTGTCCGGAATGACTGGGCGTAAAGGGCGCGTAGGCGGTCTATTAAGTCTGATGTGAAAGGTACCGGCTCAACCGGTGAAGTGCATTGGAAACTGGTAGACTTGAGTATTGGAGAGGCAAGTGGAATTCCTAGTGTAGCGGTGAAATGCGTAGATATTAGGAGGAACACCAGTGGCGAAGGCGGCTTGCTGGACAAATACTGACGCTGAGGTGCGAAAGCGTGGGGAGCGAACAGG
	Roseburia	ASV166	NR_042007.1	Roseburia inulinivorans DSM 16841 strain A2-194 16S ribosomal	468	2e-128	0 (0)	0 (0)	0 (0)	0 (0)	0.00484 (0.021)	0.00035 (0.002)	0 (0)	0 (0)	0 (0)	TACGTATGGTGCAAGCGTTATCCGGATTTACTGGGTGTAAAGGGAGCGCAGGCGGAAGGCTAAGTCTGATGTGAAAGCCCGGGGCTCAACCCCGGTACTGCATTGGAAACTGGTCATCTAGAGTGTCGGAGGGGTAAGTGGAATTCCTAGTGTAGCGGTGAAATGCGTAGATATTAGGAGGAACACCAGTGGCGAAGGCGGCTTACTGGACGATAACTGACGCTGAGGCTCGAAAGCGTGGGGAGCAAACAGG
	Roseburia	ASV167	NR_074634.1	[Eubacterium] rectale ATCC 33656 16S ribosomal RNA, partial sequence	468	2e-128	0 (0)	0 (0)	0.00016 (0.001)	0 (0)	0 (0)	0.00948 (0.041)	0 (0)	0 (0)	0 (0)	TACGTATGGTGCAAGCGTTATCCGGATTTACTGGGTGTAAAGGGAGCGCAGGCGGTGCGGCAAGTCTGATGTGAAAGCCCGGGGCTCAACCCCGGTACTGCATTGGAAACTGTCGTACTAGAGTGTCGGAGGGGTAAGCGGAATTCCTAGTGTAGCGGTGAAATGCGTAGATATTAGGAGGAACACCAGTGGCGAAGGCGGCTTACTGGACGATAACTGACGCTGAGGCTCGAAAGCGTGGGGAGCAAACAGG
	Roseburia	ASV168	NR_117758.1	Roseburia intestinalis strain DSM 14610 16S ribosomal RNA, partial	468	2e-128	0 (0)	0 (0)	0.00024 (0.001)	0 (0)	0.00014 (0.001)	0.01056 (0.045)	0 (0)	0 (0)	0 (0)	TACGTATGGTGCAAGCGTTATCCGGATTTACTGGGTGTAAAGGGAGCGCAGGCGGTACGGCAAGTCTGATGTGAAAGCCCGGGGCTCAACCCCGGTACTGCATTGGAAACTGTCGGACTAGAGTGTCGGAGGGGTAAGTGGAATTCCTAGTGTAGCGGTGAAATGCGTAGATATTAGGAGGAACACCAGTGGCGAAGGCGGCTTACTGGACGATTACTGACGCTGAGGCTCGAAAGCGTGGGGAGCAAACAGG
	Ruminococcus	ASV169	NR_104907.1	Eubacterium coprostanoligenes strain HL 16S ribosomal RNA, partial	351	2e-93	0 (0)	0 (0)	0.00274 (0.008)	0 (0)	0 (0)	0 (0)	0 (0)	0 (0)	0 (0)	TACGTAGGGGGCAAGCGTTGTCCGGAATTACTGGGTGTAAAGGGAGCGCAGGCGGAGAAGCAAGTCAGTGGTGAAAACGATGGGCTTAACTCATCGACTGCCATTGAAACTGTTTCCCTTGAGTGAAGTAGAGGCAGGCGGAATTCCGAGTGTAGCGGTGAAATGCGTAGATATTCGGAGGAACACCAGTGGCGAAGGCGGCCTGCTGGGCTTTAACTGACGCTGAGGCTCGAAAGTGTGGGGAGCAAACAGG
	Ruminococcus	ASV170	NR_029355.1	[Clostridium] methylpentosum strain R2 16S ribosomal RNA, partial	468	2e-128	0 (0)	0 (0)	0.00076 (0.003)	0 (0)	0 (0)	0 (0)	0.00004 (0.001)	0 (0)	0 (0)	TACGTAGGGAGCGAGCGTTGTCCGGAATTACTGGGTGTAAAGGGAGCGTAGGCGGGATTGCAAGTTGAATGTGAAATCTATGGGCTTAACCCATAAACTGCGTTCAAAACTGCAGTTCTTGAGTGAAGTAGAGGCAGGCGGAATTCCTAGTGTAGCGGTGAAATGCGTAGATATTAGGAGGAACACCAGTGGCGAAGGCGGCCTGCTGGGCTTTAACTGACGCTGAGGCTCGAAAGCGTGGGTAGCAAACAGG
	Ruminococcus	ASV171	NR_114789.1	[Clostridium] leptum strain DSM 753 16S ribosomal RNA, partial	468	2e-128	0 (0)	0 (0)	0.00012 (0.001)	0 (0)	0 (0)	0 (0)	0 (0)	0 (0)	0 (0)	TACGTAGGGAGCGAGCGTTGTCCGGATTTACTGGGTGTAAAGGGTGCGTAGGCGGCGAGGCAAGTCAGGCGTGAAATCTATGGGCTTAACCCATAAACTGCGCTTGAAACTGTCTTGCTTGAGTGAAGTAGAGGTAGGCGGAATTCCCGGTGTAGCGGTGAAATGCGTAGAGATCGGGAGGAACACCAGTGGCGAAGGCGGCCTACTGGGCTTTAACTGACGCTGAAGCACGAAAGCATGGGTAGCAAACAGG
	Ruminococcus	ASV172	NR_145929.1	Caproiciproducens galactitolivorans strain BS-1 16S ribosomal	407	4e-110	0.00003 (0.001)	0.00007 (0.001)	0.00059 (0.002)	0.00007 (0.001)	0.00048 (0.001)	0.00032 (0.001)	0.00003 (0.001)	0 (0)	0.00003 (0.001)	TACGTAGGGAGCAAGCGTTGTCCGGATTTACTGGGTGTAAAGGGTGCGTAGGCGGCTAGGCAAGTCAGACGTGAAAACCATGGGCTCAACCTGTGGACTGCGTTTGAAACTGTTTAGCTTGAGTGAAGTAGAGGTAGGCGGAATTCCCGGTGTAGCGGTGAAATGCGTAGAGATCGGGAGGAACACCAGTGGCGAAGGCGGCCTACTGGGCTTTAACTGACGCTGAGGCACGAAAGCATGGGTAGCAAACAGG
	Ruminococcus	ASV173	NR_145929.1	Caproiciproducens galactitolivorans strain BS-1 16S ribosomal	379	9e-102	0 (0)	0 (0)	0 (0)	0.00001 (0.001)	0 (0)	0 (0)	0 (0)	0 (0)	0.00001 (0.001)	TACGTAGGGTGCAAGCGTTATCCGGAATTATTGGGCGTAAAGGGTGCGTAGGCGGCTAGGCAAGTCAGACGTGAAAACCATGGGCTCAACCTGTGGACTGCGTTTGAAACTGTTTAGCTTGAGTGAAGTAGAGGTAGGCGGAATTCCCGGTGTAGCGGTGAAATGCGTAGAGATCGGGAGGAACACCAGTGGCGAAGGCGGCCTACTGGGCTTTAACTGACGCTGAGGCACGAAAGCATGGGTAGCAAACAGG
	SMB53	ASV174	NR_137408.1	Terrisporobacter petrolearius strain LAM0A37 16S ribosomal RNA,	455	1e-124	0 (0)	0 (0)	0 (0)	0.00144 (0.007)	0.00031 (0.002)	0 (0)	0 (0)	0 (0)	0 (0)	TACGTAGGGGGCTAGCGTTATCCGGATTTACTGGGCGTAAAGGGTGCGTAGGTGGTTTCTTAAGTCAGGAGTGAAAGGCTACGGCTCAACCGTAGTAAGCTCTTGAAACTGGGAAACTTGAGTGCAGGAGAGGAAAGTGGAATTCCTAGTGTAGCGGTGAAATGCGTAGATATTAGGAGGAACACCAGTAGCGAAGGCGGCTTTCTGGACTGTAACTGACACTGAGGCACGAAAGCGTGGGTAGCAAACAGG
	SMB53	ASV175	NR_137408.1	Terrisporobacter petrolearius strain LAM0A37 16S ribosomal RNA,	460	3e-126	0 (0)	0.00141 (0.004)	0.00096 (0.004)	0.0119 (0.051)	0.00428 (0.015)	0.00154 (0.007)	0 (0)	0 (0)	0 (0)	TACGTAGGGGGCTAGCGTTATCCGGATTTACTGGGCGTAAAGGGTGCGTAGGTGGTTTCTTAAGTCAGGAGTGAAAGGCTACGGCTCAACCGTAGTAAGCTCTTGAAACTGGGAAACTTGAGTGCAGGAGAGGAAAGTGGAATTCCTAGTGTAGCGGTGAAATGCGTAGATATTAGGAGGAACACCAGTAGCGAAGGCGGCTTTCTGGACTGTAACTGACACTGAGGCACGAAAGCGTGGGGAGCAAACAGG
	SMB53	ASV176	NR_137408.1	Terrisporobacter petrolearius strain LAM0A37 16S ribosomal RNA,	455	1e-124	0 (0)	0.0024 (0.005)	0.01074 (0.024)	0 (0)	0.00356 (0.016)	0.00009 (0.001)	0 (0)	0 (0)	0 (0)	TACGTAGGGGGCTAGCGTTATCCGGATTTACTGGGCGTAAAGGGTGCGTAGGTGGTTTCTTAAGTCAGGAGTGAAAGGCTACGGCTTAACCGTAGTAAGCTCTTGAAACTGGGAAACTTGAGTGCAGGAGAGGAAAGTGGAATTCCTAGTGTAGCGGTGAAATGCGTAGATATTAGGAGGAACACCAGTAGCGAAGGCGGCTTTCTGGACTGTAACTGACACTGAGGCACGAAAGCGTGGGGAGCAAACAGG
	Staphylococcus	ASV177	NR_037007.2	Staphylococcus aureus strain S33 R 16S ribosomal RNA, complete	462	9e-127	0.00018 (0.001)	0.00022 (0.001)	0 (0)	0 (0)	0 (0)	0 (0)	0 (0)	0 (0)	0 (0)	TACGTAGGTGGCAAGCGTTATCCGGAATTATTGGGCGTAAAGCGCGCGTAGGCGGTTTTTTAAGTCTGATGTGAAAACCCACGGCTCAACCGTGGAGGGTCATTGGAAACTGGAAAACTTGAGTGCAGAAGAGGAAAGTGGAATTCCATGTGTAGCGGTGAAATGCGCAGAGATATGGAGGAACACCAGTGGCGAAGGCGACTTTCTGGTCTGTAACTGACGCTGATGTGCGAAAGCGTGGGGATCAAACAGG
	Staphylococcus	ASV178	NR_037007.2	Staphylococcus aureus strain S33 R 16S ribosomal RNA, complete	462	9e-127	0.00009 (0.001)	0 (0)	0 (0)	0 (0)	0 (0)	0 (0)	0.00037 (0.002)	0.00025 (0.001)	0 (0)	TACGTAGGTGGCAAGCGTTATCCGGAATTATTGGGCGTAAAGCGCGCGTAGGCGGTTTTTTAAGTCTGATGTGAAAGCCCACGGCTCAACCGTGGAGGGTCATTGGAAACTGTAAAACTTGAGTGCAGAAGAGGAAAGTGGAATTCCATGTGTAGCGGTGAAATGCGCAGAGATATGGAGGAACACCAGTGGCGAAGGCGACTTTCTGGTCTGTAACTGACGCTGATGTGCGAAAGCGTGGGGATCAAACAGG
	Staphylococcus	ASV179	NR_037007.2	Staphylococcus aureus strain S33 R 16S ribosomal RNA, complete	468	2e-128	0.00614 (0.008)	0.00502 (0.009)	0.00243 (0.005)	0.02429 (0.051)	0.00208 (0.004)	0.00041 (0.001)	0.10029 (0.146)	0.0299 (0.048)	0.00545 (0.019)	TACGTAGGTGGCAAGCGTTATCCGGAATTATTGGGCGTAAAGCGCGCGTAGGCGGTTTTTTAAGTCTGATGTGAAAGCCCACGGCTCAACCGTGGAGGGTCATTGGAAACTGGAAAACTTGAGTGCAGAAGAGGAAAGTGGAATTCCATGTGTAGCGGTGAAATGCGCAGAGATATGGAGGAACACCAGTGGCGAAGGCGACTTTCTGGTCTGTAACTGACGCTGATGTGCGAAAGCGTGGGGATCAAACAGG
	Staphylococcus	ASV180	NR_036897.1	Staphylococcus auricularis strain WK 811M 16S ribosomal RNA,	468	2e-128	0 (0)	0 (0)	0 (0)	0 (0)	0 (0)	0 (0)	0.00008 (0.001)	0.00067 (0.003)	0 (0)	TACGTAGGTGGCAAGCGTTATCCGGAATTATTGGGCGTAAAGCGCGCGTAGGCGGTTTTTTAAGTCTGATGTGAAAGCCCACGGCTCAACCGTGGAGGGTCATTGGAAACTGAAAAACTTGAGTGCAGAAGAGGAAAGTGGAATTCCATGTGTAGCGGTGAAATGCGCAGAGATATGGAGGAACACCAGTGGCGAAGGCGACTTTCTGGTCTGTAACTGACGCTGATGTGCGAAAGCGTGGGGATCAAACAGG
	Streptococcus	ASV181	NR_117425.1	Streptococcus lactarius strain MV1 16S ribosomal RNA, partial	466	7e-128	0.00633 (0.024)	0 (0)	0.00199 (0.005)	0 (0)	0 (0)	0.0002 (0.001)	0 (0)	0.00097 (0.003)	0.0122 (0.026)	TACGTAGGTCCCGAGCGTTATCCGGATTTATTGGGCGTAAAGCGAGCGCAGGCGGTTAGATAAGTCTGAAGTTAAAGGCTGTGGCTTAACCATAGTACGCTTTGGAAACTGTTTAACTTGAGTGCAAGAGGGGAGAGTGGAATTCCATGTGTAGCGGTGAAATGCGTAGATATATGGAGGAACACCGGTGGCGAAAGCGGCTCTCTGGCTTGTAACTGACGCTGAGGCTCGAAAGCGTGGGGAGCAAACAGG
	Streptococcus	ASV182	NR_041722.2	Streptococcus anginosus SK52 = DSM 20563 16S ribosomal RNA, complete	466	7e-128	0.00065 (0.003)	0 (0)	0 (0)	0 (0)	0 (0)	0 (0)	0.01316 (0.032)	0.00067 (0.003)	0.00005 (0.001)	TACGTAGGTCCCGAGCGTTGTCCGGATTTATTGGGCGTAAAGCGAGCGCAGGCGGTTAGAAAAGTCTGAAGTGAAAGGCAGTGGCTCAACCATTGTAGGCTTTGGAAACTGTTTAACTTGAGTGCAGAAGGGGAGAGTGGAATTCCATGTGTAGCGGTGAAATGCGTAGATATATGGAGGAACACCGGTGGCGAAAGCGGCTCTCTGGTCTGTAACTGACGCTGAGGCTCGAAAGCGTGGGGAGCGAACAGG
	Streptococcus	ASV183	NR_118998.1	Streptococcus thermophilus strain DSM 20617 16S ribosomal RNA,	460	3e-126	0 (0)	0.00173 (0.006)	0.0012 (0.003)	0.00891 (0.038)	0.00023 (0.001)	0.00079 (0.003)	0.00066 (0.003)	0.00062 (0.003)	0.00061 (0.002)	TACGTAGGTCCCGAGCGTTGTCCGGATTTATTGGGCGTAAAGCGAGCGCAGGCGGTTTGATAAGTCTGAAGTTAAAGGCTGTGGCTCAACCATAGTTTGCTTTGGAAACTGTCAAACTTGAGTGCAGAAGGGGAGAGTGGAATTCCATGTGTAGCGGTGAAATGCGTAGATATATGGAGGAACACCGGTGGCGAAAGCGGCTCTCTGGTCTGTAACTGACGCTGAGGCTCGAAAGCGTGGGGAGCGAACAGG
	Streptococcus	ASV184	NR_113262.1	Streptococcus agalactiae ATCC 13813 strain JCM 5671 16S ribosomal	466	7e-128	0 (0)	0.00025 (0.001)	0.0001 (0.001)	0 (0)	0.00003 (0.001)	0 (0)	0 (0)	0 (0)	0 (0)	TACGTAGGTCCCGAGCGTTGTCCGGATTTATTGGGCGTAAAGCGAGCGCAGGCGGTTCTTTAAGTCTGAAGTTAAAGGCAGTGGCTTAACCATTGTACGCTTTGGAAACTGGAGGACTTGAGTGCAGAAGGGGAGAGTGGAATTCCATGTGTAGCGGTGAAATGCGTAGATATATGGAGGAACACCGGTGGCGAAAGCGGCTCTCTGGTCTGTAACTGACGCTGAGGCTCGAAAGCGTGGGGAGCAAACAGG
	Streptococcus	ASV185	NR_118998.1	Streptococcus thermophilus strain DSM 20617 16S ribosomal RNA,	460	3e-126	0 (0)	0.00015 (0.001)	0.00064 (0.003)	0 (0)	0.00104 (0.005)	0 (0)	0 (0)	0 (0)	0 (0)	TACGTAGGTCCCGAGCGTTGTCCGGATTTATTGGGCGTAAAGCGAGCGCAGGCGGTTTGATAAGTCTGAAGTTAAAGGCTGTGGCTCAACCATAGTTCGCTTTGGAAACTGTCAAACTTGAGTGCAGAAGGGGAGAGTGGAATTCCATGTGTAGCGGTGAAATGCGTAGATATATGGAGGAACACCGGTGGCGGAAGCGGCTCTCTGGTCTGTAACTGACGCTGAGGCTCGAAAGCGTGGGGAGCGAACAGG
	Streptococcus	ASV186	NR_113594.1	Streptococcus equinus strain NBRC 12553 16S ribosomal RNA, partial	466	7e-128	0.03304 (0.124)	0.09014 (0.198)	0.01819 (0.069)	0 (0)	0.04189 (0.115)	0.0186 (0.053)	0 (0)	0 (0)	0.03108 (0.129)	TACGTAGGTCCCGAGCGTTGTCCGGATTTATTGGGCGTAAAGCGAGCGCAGGCGGTTTAATAAGTCTGAAGTTAAAGGCAGTGGCTTAACCATTGTTCGCTTTGGAAACTGTTAGACTTGAGTGCAGAAGGGGAGAGTGGAATTCCATGTGTAGCGGTGAAATGCGTAGATATATGGAGGAACACCGGTGGCGAAAGCGGCTCTCTGGTCTGTAACTGACGCTGAGGCTCGAAAGCGTGGGGAGCAAACAGG
	Streptococcus	ASV187	NR_118998.1	Streptococcus thermophilus strain DSM 20617 16S ribosomal RNA,	466	7e-128	0.07461 (0.07)	0.00606 (0.007)	0.00828 (0.007)	0.12911 (0.212)	0.02731 (0.045)	0.01109 (0.016)	0.13997 (0.186)	0.06395 (0.141)	0.01381 (0.035)	TACGTAGGTCCCGAGCGTTGTCCGGATTTATTGGGCGTAAAGCGAGCGCAGGCGGTTTGATAAGTCTGAAGTTAAAGGCTGTGGCTCAACCATAGTTCGCTTTGGAAACTGTCAAACTTGAGTGCAGAAGGGGAGAGTGGAATTCCATGTGTAGCGGTGAAATGCGTAGATATATGGAGGAACACCGGTGGCGAAAGCGGCTCTCTGGTCTGTAACTGACGCTGAGGCTCGAAAGCGTGGGGAGCGAACAGG
	Streptococcus	ASV188	NR_109720.1	Streptococcus rubneri strain LMG 27207 16S ribosomal RNA, partial	466	7e-128	0.00856 (0.012)	0.00169 (0.004)	0.00395 (0.006)	0.00501 (0.006)	0.00162 (0.002)	0.0057 (0.011)	0.00517 (0.007)	0.00351 (0.008)	0.00669 (0.015)	TACGTAGGTCCCGAGCGTTATCCGGATTTATTGGGCGTAAAGCGAGCGCAGGCGGTTAGATAAGTCTGAAGTTAAAGGCTGTGGCTTAACCATAGTACGCTTTGGAAACTGTTTAACTTGAGTGCAGAAGGGGAGAGTGGAATTCCATGTGTAGCGGTGAAATGCGTAGATATATGGAGGAACACCGGTGGCGAAAGCGGCTCTCTGGTCTGTAACTGACGCTGAGGCTCGAAAGCGTGGGGAGCAAACAGG
	Streptococcus	ASV189	NR_165747.1	Streptococcus periodonticum strain ChDC F135 16S ribosomal RNA,	466	7e-128	0.00048 (0.002)	0.00045 (0.002)	0.00142 (0.003)	0.00029 (0.001)	0.00114 (0.005)	0.00074 (0.002)	0.00326 (0.007)	0.00436 (0.013)	0.00168 (0.002)	TACGTAGGTCCCGAGCGTTGTCCGGATTTATTGGGCGTAAAGCGAGCGCAGGCGGTTAGATAAGTCTGAAGTTAAAGGCTGTGGCTTAACCATAGTACGCTTTGGAAACTGTTTAACTTGAGTGCAAGAGGGGAGAGTGGAATTCCATGTGTAGCGGTGAAATGCGTAGATATATGGAGGAACACCGGTGGCGAAAGCGGCTCTCTGGCTTGTAACTGACGCTGAGGCTCGAAAGCGTGGGGAGCAAACAGG
	Veillonella	ASV190	NR_041879.1	Veillonella dispar strain ATCC 17748 16S ribosomal RNA, partial	460	3e-126	0.00187 (0.007)	0.00272 (0.007)	0.00098 (0.004)	0 (0)	0 (0)	0 (0)	0.00731 (0.031)	0 (0)	0.00136 (0.006)	TACGTAGGTGGCAAGCGTTGTCCGGAATTATTGGGCGTAAAGCGCGCGCAGGCGGATCGGTCAGTCTGTCTTAAAAGTTCGGGGCTTAACCCCGTGATGGGATGGAAACTGCCAATCTAGAGTATCGGAGAGGAAAGTGGAATTCCTAGTGTAGCGGTGAAATGCGTAGATATTAGGAAGAACACCAGTGGCGAAGGCGACTTTCTGGACGAAAACTGACGCTGAGGCGCGAAAGCCAGGGGAGCGAACGGG
	Veillonella	ASV191	NR_074980.1	Veillonella parvula DSM 2008 16S ribosomal RNA, partial sequence	416	7e-113	0 (0)	0 (0)	0 (0)	0 (0)	0.002 (0.006)	0.00021 (0.001)	0 (0)	0.00116 (0.005)	0.00051 (0.003)	TACGTAGGTGGCAAGCGTTGTCCGGAATTATTGGGCGTAAAGCGCGCGCAGGCGGATCTGCCAGTCTGTCTTAAAAGTTCGGGGCTCAACCCCGTGATGGGATGGAAACTACAGATCTAGAGTATCGGAGGGGAAAGTGGAATTCCTAGTGTAGCGGTGAAATGCGTAGATATTAGGAGGAACACCAGTGGCGAAGGCGACTTTCTGGACGATCACTGACGCTGAGGCGCGAAAGCCAGGGGAGCGAACGGG
	Veillonella	ASV192	NR_113377.1	Veillonella ratti strain JCM 6512 16S ribosomal RNA, partial	466	7e-128	0.00666 (0.021)	0 (0)	0.00003 (0.001)	0 (0)	0.00001 (0.001)	0.00088 (0.003)	0 (0)	0.00007 (0.001)	0.00001 (0.001)	TACGTAGGTGGCAAGCGTTGTCCGGAATTATTGGGCGTAAAGCGCGCGCAGGCGGTTTCATAAGTCTGTCTTAAAAGTGCGGGGCTTAACCCCGTGAGGGGATGGAAACTATGGAACTGGAGTATCGGAGAGGAAAGCGGAATTCCTAGTGTAGCGGTGAAATGCGTAGATATTAGGAAGAACACCAGTGGCGAAGGCGGCTTTCTGGACGACAACTGACGCTGAGGCGCGAAAGCCAGGGGAGCGAACGGG
	Veillonella	ASV193	NR_113377.1	Veillonella ratti strain JCM 6512 16S ribosomal RNA, partial	460	3e-126	0 (0)	0.00003 (0.001)	0 (0)	0 (0)	0 (0)	0.00015 (0.001)	0 (0)	0 (0)	0 (0)	TACGTAGGTGGCAAGCGTTGTCCGGAATTATTGGGCGTAAAGCGCGCGCAGGCGGTTTCATAAGTCTGTCTTAAAAGTGCGGGGCTTAACCCCGTGAGGGGATGGAAACTATGGAACTGGAGTATCGGAGAGGAAAGCGGAATTCCTAGTGTAGCGGTGAAATGCGTAGATATTAGGAAGAACACCAGTGGCGAAGGCGGCTTTCTGGACGACAACTGACGCTGGGGCGCGAAAGCCAGGGGAGCGAACGGG
	Veillonella	ASV194	NR_044153.1	Veillonella denticariosi strain RBV106 16S ribosomal RNA, partial	462	9e-127	0 (0)	0 (0)	0 (0)	0.00017 (0.001)	0 (0)	0 (0)	0.00392 (0.017)	0.00004 (0.001)	0.00295 (0.012)	TACGTAGGTGGCAAGCGTTGTCCGGAATTATTGGGCGTAAAGCGCGCGCAGGCGGATCAGTCAGTCTGTCTTAAAAGTTCGGGGCTTAACCCCGTGAGGGGATGGAAACTGCTGATCTAGAGTATCGGAGAGGAAAGTGGAATTCCTAGTGTAGCGGTGAAATGCGTAGATATTAGGAAGAACACCAGTGGCGAAGGCGACTTTCTGGACGAAAACTGACGCTGAGGCGCGAAAGCCAGGGGAGCGAACGGG
	Veillonella	ASV195	NR_074980.1	Veillonella parvula DSM 2008 16S ribosomal RNA, partial sequence	460	3e-126	0 (0)	0.00026 (0.001)	0 (0)	0 (0)	0.00009 (0.001)	0 (0)	0 (0)	0 (0)	0 (0)	TACGTAGGTGGCAAGCGTTGTCCGGAATTATTGGGCGTAAAGCGCGCGCAGGCGGATCAGTCAGTCTGTCTTAAAAGTTCGGGGCTTAACCCCGTGATGGGATGGAAACTGCTGATCTAGAGTATCGGAGAGGAAAGTGGAATTCCTAGTGTAGCGGTGAAATGCGTAGATATTAGGAAGAACACCAGTGGCGAAGGCGACTTTCTGGACGAACACTGACGCTGAGGCGCGAAAGCCAGGGGAGCGAACGGG
	Veillonella	ASV196	NR_041879.1	Veillonella dispar strain ATCC 17748 16S ribosomal RNA, partial	466	7e-128	0.01704 (0.058)	0.00002 (0.001)	0 (0)	0.01147 (0.041)	0.02626 (0.053)	0.0024 (0.005)	0.00961 (0.03)	0.00223 (0.005)	0.00217 (0.005)	TACGTAGGTGGCAAGCGTTGTCCGGAATTATTGGGCGTAAAGCGCGCGCAGGCGGATTGGTCAGTCTGTCTTAAAAGTTCGGGGCTTAACCCCGTGATGGGATGGAAACTGCCAATCTAGAGTATCGGAGAGGAAAGTGGAATTCCTAGTGTAGCGGTGAAATGCGTAGATATTAGGAAGAACACCAGTGGCGAAGGCGACTTTCTGGACGAAAACTGACGCTGAGGCGCGAAAGCCAGGGGAGCGAACGGG
	Veillonella	ASV197	NR_074980.1	Veillonella parvula DSM 2008 16S ribosomal RNA, partial sequence	466	7e-128	0.00046 (0.002)	0.00217 (0.005)	0.00021 (0.001)	0.00605 (0.025)	0.0003 (0.002)	0.0002 (0.001)	0.02478 (0.057)	0.00025 (0.001)	0.0014 (0.006)	TACGTAGGTGGCAAGCGTTGTCCGGAATTATTGGGCGTAAAGCGCGCGCAGGCGGATCAGTCAGTCTGTCTTAAAAGTTCGGGGCTTAACCCCGTGATGGGATGGAAACTGCTGATCTAGAGTATCGGAGAGGAAAGTGGAATTCCTAGTGTAGCGGTGAAATGCGTAGATATTAGGAAGAACACCAGTGGCGAAGGCGACTTTCTGGACGAAAACTGACGCTGAGGCGCGAAAGCCAGGGGAGCGAACGGG
	Veillonella	ASV198	NR_041880.1	Veillonella atypica strain KON 16S ribosomal RNA, partial sequence	466	7e-128	0.00031 (0.002)	0.00072 (0.003)	0 (0)	0 (0)	0.0017 (0.008)	0.00027 (0.002)	0.00003 (0.001)	0 (0)	0.00006 (0.001)	TACGTAGGTGGCAAGCGTTGTCCGGAATTATTGGGCGTAAAGCGCGCGCAGGCGGATCAGTTAGTCTGTCTTAAAAGTTCGGGGCTTAACCCCGTGATGGGATGGAAACTGCTGATCTAGAGTATCGGAGAGGAAAGTGGAATTCCTAGTGTAGCGGTGAAATGCGTAGATATTAGGAAGAACACCAGTGGCGAAGGCGACTTTCTGGACGAAAACTGACGCTGAGGCGCGAAAGCCAGGGGAGCGAACGGG
	WAL_1855D	ASV199	NR_133038.1	Fenollaria massiliensis strain 9401234 16S ribosomal RNA, partial	468	2e-128	0 (0)	0.00004 (0.001)	0 (0)	0 (0)	0 (0)	0 (0)	0 (0)	0 (0)	0 (0)	TACGTAAGGGGCGAGCGTTGTCCGGAATTATTGGGCGTAAAGAGTGCGTAGGCGGCAAATTAAGTCAGATGTGAAAACTAAGGGCTCAACCCATAGATTGCATCTGAAACTGATATGCTTGAGTCAAGGAGAGGAAAGTGGAATTCCTAGTGTAGCGGTGGAATGCGTAGATATTAGGAGGAATACCGGTGGCGAAGGCGACTTTCTGGACTTGAACTGACGCTGAGGCACGAAAGCGTGGGGAGCAAACAGG
	Lachnospiraceaeu	ASV200	NR_133762.1	Hungatella effluvii strain UB-B.2 16S ribosomal RNA, partial	468	2e-128	0 (0)	0 (0)	0 (0)	0.00055 (0.003)	0.00019 (0.001)	0.00011 (0.001)	0.00008 (0.001)	0.00003 (0.001)	0 (0)	TACGTAGGGGGCAAGCGTTATCCGGATTTACTGGGTGTAAAGGGAGCGTAGACGGTTAAGCAAGTCTGAAGTGAAAGCCCGGGGCTCAACCCCGGTACTGCTTTGGAAACTGTTTGACTTGAGTGCAGGAGAGGTAAGTGGAATTCCTAGTGTAGCGGTGAAATGCGTAGATATTAGGAGGAACACCAGTGGCGAAGGCGGCTTACTGGACTGTAACTGACGTTGAGGCTCGAAAGCGTGGGGAGCAAACAGG
	Gemellaceaeu	ASV201	NR_133753.1	Gemella taiwanensis strain NTUH_5572 16S ribosomal RNA, partial	468	2e-128	0.00144 (0.004)	0 (0)	0.00003 (0.001)	0.00049 (0.001)	0.00006 (0.001)	0.00014 (0.001)	0.00183 (0.003)	0.00195 (0.006)	0.00016 (0.001)	TACGTAGGTGGCAAGCGTTGTCCGGAATTATTGGGCGTAAAGCGCGCGCAGGTGGTTTAATAAGTCTGATGTGAAAGCCCACGGCTCAACCGTGGAGGGTCATTGGAAACTGTTAAACTTGAGTGCAGGAGAGAAAAGTGGAATTCCTAGTGTAGCGGTGAAATGCGTAGAGATTAGGAGGAACACCAGTGGCGAAGGCGGCTTTTTGGCCTGTAACTGACACTGAGGCGCGAAAGCGTGGGGAGCAAACAGG
	Clostridiaceaeu	ASV202	NR_113021.1	Clostridium paraputrificum strain JCM 1293 16S ribosomal RNA,	468	2e-128	0.00366 (0.009)	0.00181 (0.005)	0.00271 (0.005)	0.00785 (0.025)	0.00021 (0.001)	0.00725 (0.025)	0 (0)	0 (0)	0.00063 (0.003)	TACGTAGGTGGCAAGCGTTGTCCGGATTTACTGGGCGTAAAGGGAGCGTAGGCGGATTTTTAAGTGGGATGTGAAATACCCGGGCTCAACCTGGGTGCTGCATTCCAAACTGGAAATCTAGAGTGCAGGAGGGGAAAGTGGAATTCCTAGTGTAGCGGTGAAATGCGTAGAGATTAGGAAGAACACCAGTGGCGAAGGCGACTTTCTGGACTGTAACTGACGCTGAGGCTCGAAAGCGTGGGGAGCAAACAGG
Fusobacteria	Fusobacterium	ASV203	NR_113378.1	Fusobacterium nucleatum subsp. animalis strain JCM 11025 16S	466	7e-128	0 (0)	0.00001 (0.001)	0 (0)	0 (0)	0.00002 (0.001)	0 (0)	0 (0)	0 (0)	0.00001 (0.001)	TACGTATGTCACGAGCGTTATCCGGATTTATTGGGCGTAAAGCGCGTCTAGGTGGTTATGTAAGTCTGATGTGAAAATGCAGGGCTCAACTCTGTATTGCGTTGGAAACTGTATAACTAGAGTACTGGAGAGGTAAGCGGAACTACAAGTGTAGAGGTGAAATTCGTAGATATTTGTAGGAATGCCGATGGGGAAGCCAGCTTACTGGACAGATACTGACGCTAAAGCGCGAAAGCGTGGGTAGCAAACAGG
Proteobacteria	Neisseriaceaeu	ASV204	NR_134827.1	Uruburuella testudinis strain 07_OD624 16S ribosomal RNA, partial	468	2e-128	0 (0)	0 (0)	0 (0)	0 (0)	0 (0)	0.00001 (0.001)	0.00001 (0.001)	0.00002 (0.001)	0 (0)	TACGTAGGGTGCGAGCGTTAATCGGAATTACTGGGCGTAAAGCGAGCGCAGACGGTTATTTAAGCAAGATGTGAAAGCCCCGGGCTCAACCTGGGAACTGCGTTTTGAACTGGGTAACTAGAGTGTGTCAGAGGGGGGTAGAATTCCACGTGTAGCAGTGAAATGCGTAGAGATGTGGAGGAATACCGATGGCGAAGGCAGCCCCCTGGGATAACACTGACGTTCATGCTCGAAAGCGTGGGTAGCAAACAGG
	Acinetobacter	ASV205	NR_152004.1	Acinetobacter lactucae strain NRRL B-41902 16S ribosomal RNA,	468	2e-128	0 (0)	0 (0)	0 (0)	0.00026 (0.002)	0.00009 (0.001)	0.00007 (0.001)	0.00005 (0.001)	0 (0)	0.00003 (0.001)	TACAGAGGGTGCAAGCGTTAATCGGATTTACTGGGCGTAAAGCGCGCGTAGGCGGCTAATTAAGTCAAATGTGAAATCCCCGAGCTTAACTTGGGAATTGCATTCGATACTGGTTAGCTAGAGTGTGGGAGAGGATGGTAGAATTCCAGGTGTAGCGGTGAAATGCGTAGAGATCTGGAGGAATACCGATGGCGAAGGCAGCCATCTGGCCTAACACTGACGCTGAGGTGCGAAAGCATGGGGAGCAAACAGG
	Acinetobacter	ASV206	NR_157606.1	Acinetobacter colistiniresistens strain NIPH 1859 16S ribosomal	468	2e-128	0 (0)	0 (0)	0 (0)	0 (0)	0.00012 (0.001)	0.00016 (0.001)	0 (0)	0 (0)	0 (0)	TACAGAGGGTGCGAGCGTTAATCGGATTTACTGGGCGTAAAGCGTGCGTAGGCGGCTTTTTAAGTCGGATGTGAAATCCCCGAGCTTAACTTGGGAATTGCATTCGATACTGGGAAGCTAGAGTATGGGAGAGGATGGTAGAATTCCAGGTGTAGCGGTGAAATGCGTAGAGATCTGGAGGAATACCGATGGCGAAGGCAGCCATCTGGCCTAATACTGACGCTGAGGTACGAAAGCATGGGGAGCAAACAGG
	Acinetobacter	ASV207	NR_157606.1	Acinetobacter colistiniresistens strain NIPH 1859 16S ribosomal	462	9e-127	0 (0)	0 (0)	0 (0)	0 (0)	0.0002 (0.001)	0.00003 (0.001)	0 (0)	0 (0)	0 (0)	TACAGAGGGTGCGAGCGTTAATCGGATTTACTGGGCGTAAAGCGTGCGTAGGCGGCTTTTTAAGTCGGATGTGAAATCCCCGAGCTTAACTTGGGAATTGCATTCGATACTGGGGAGCTAGAGTATGGGAGAGGATGGTAGAATTCCAGGTGTAGCGGTGAAATGCGTAGAGATCTGGAGGAATACCGATGGCGAAGGCAGCCATCTGGCCTAATACTGACGCTGAGGTACGAAAGCATGGGGAGCAAACAGG
	Acinetobacter	ASV208	NR_116071.1	Acinetobacter septicus strain AK001 16S ribosomal RNA, partial	468	2e-128	0 (0)	0 (0)	0 (0)	0 (0)	0.00008 (0.001)	0.00004 (0.001)	0 (0)	0 (0)	0.00017 (0.001)	TACAGAGGGTGCGAGCGTTAATCGGATTTACTGGGCGTAAAGCGTGCGTAGGCGGCTAATTGAGTCGGATGTGAAATCCCCGAGCTTAACTTGGGAATTGCATTCGATACTGGTTAGCTAGAGTGTGGGAGAGGATGGTAGAATTCCAGGTGTAGCGGTGAAATGCGTAGAGATCTGGAGGAATACCGATGGCGAAGGCAGCCATCTGGCCTAACACTGACGCTGAGGTACGAAAGCATGGGGAGCAAACAGG
	Acinetobacter	ASV209	NR_117677.1	Acinetobacter baumannii strain DSM 30007 16S ribosomal RNA, partial	468	2e-128	0.00005 (0.001)	0.00002 (0.001)	0 (0)	0.00013 (0.001)	0 (0)	0.00003 (0.001)	0 (0)	0 (0)	0 (0)	TACAGAGGGTGCGAGCGTTAATCGGATTTACTGGGCGTAAAGCGTGCGTAGGCGGCTTATTAAGTCGGATGTGAAATCCCCGAGCTTAACTTGGGAATTGCATTCGATACTGGTGAGCTAGAGTATGGGAGAGGATGGTAGAATTCCAGGTGTAGCGGTGAAATGCGTAGAGATCTGGAGGAATACCGATGGCGAAGGCAGCCATCTGGCCTAATACTGACGCTGAGGTACGAAAGCATGGGGAGCAAACAGG
	Acinetobacter	ASV210	NR_164627.1	Acinetobacter johnsonii strain ATCC 17909 16S ribosomal RNA,	462	9e-127	0 (0)	0 (0)	0 (0)	0 (0)	0.00007 (0.001)	0 (0)	0 (0)	0 (0)	0.00039 (0.002)	TACAGAGGGTGCGAGCGTTAATCGGATTTACTGGGCGTAAAGCGTGCGTAGGCGGCTTCTTAAGTCGGATGTGAAATCCCTGAGCTTAACTTAGGAATTGCATTCGATACTGGGAAGCTAGAGTATGGGAGAGGATGGTAGAATTCCAGGTGTAGCGGTGAAATGCGTAGAGATCTGGAGGAATACCGATGGCGAAGGCAGCCATCTGGCCTAATACTGACGCTGAGGTACGAAAGCATGGGGAGCAAACAGG
	Agrobacterium	ASV211	NR_074266.1	Agrobacterium fabrum strain C58 16S ribosomal RNA, partial sequence	468	2e-128	0 (0)	0 (0)	0 (0)	0 (0)	0 (0)	0.00001 (0.001)	0 (0)	0 (0)	0.00005 (0.001)	TACGAAGGGGGCTAGCGTTGTTCGGAATTACTGGGCGTAAAGCGCACGTAGGCGGATATTTAAGTCAGGGGTGAAATCCCGCAGCTCAACTGCGGAACTGCCTTTGATACTGGGTATCTTGAGTATGGAAGAGGTAAGTGGAATTCCGAGTGTAGAGGTGAAATTCGTAGATATTCGGAGGAACACCAGTGGCGAAGGCGGCTTACTGGTCCATTACTGACGCTGAGGTGCGAAAGCGTGGGGAGCAAACAGG
	Bilophila	ASV212	NR_029338.2	Desulfovibrio alaskensis strain Al1 16S ribosomal RNA, partial	374	4e-100	0.00011 (0.001)	0.00002 (0.001)	0 (0)	0.00009 (0.001)	0.00002 (0.001)	0.00003 (0.001)	0 (0)	0 (0)	0.00027 (0.002)	TACGGAGGGTGCAAGCGTTAATCGGAATCACTGGGCGTAAAGCGCACGTAGGCGGCTTGGTAAGTCAGGGGTGAAATCCCACAGCCCAACTGTGGAACTGCCTTTGATACTGCCAGGCTTGAGTACCGGAGAGGGTGGCGGAATTCCAGGTGTAGGAGTGAAATCCGTAGATATCTGGAGGAACACCGGTGGCGAAGGCGGCCACCTGGACGGTAACTGACGCTGAGGTGCGAAAGCGTGGGTAGCAAACAGG
	Bradyrhizobium	ASV213	NR_102489.2	Bradyrhizobium oligotrophicum S58 16S ribosomal RNA, complete	468	2e-128	0.00001 (0.001)	0 (0)	0.00007 (0.001)	0 (0)	0.00001 (0.001)	0 (0)	0 (0)	0 (0)	0 (0)	TACGAAGGGGGCTAGCGTTGCTCGGAATCACTGGGCGTAAAGGGTGCGTAGGCGGGTCTTTAAGTCAGGGGTGAAATCCTGGAGCTCAACTCCAGAACTGCCTTTGATACTGAAGATCTTGAGTTCGGGAGAGGTGAGTGGAACTGCGAGTGTAGAGGTGAAATTCGTAGATATTCGCAAGAACACCAGTGGCGAAGGCGGCTCACTGGCCCGATACTGACGCTGAGGCACGAAAGCGTGGGGAGCAAACAGG
	Citrobacter	ASV214	NR_156052.1	Citrobacter europaeus strain 97/79 16S ribosomal RNA, complete	462	9e-127	0 (0)	0 (0)	0 (0)	0 (0)	0.00042 (0.002)	0.00054 (0.003)	0 (0)	0 (0)	0 (0)	TACGGAGGGTGCAAGCGTTAATCGGAATTACTGGGCGTAAAGCGCACGCAGGCGGTCTGTCAAGTCGGATGTGAAATCCCCGGGCTCAACCTGGGAACTGCATCCGAAACTGGCAGGCTAGAGTCTTGTAGAGGGGGGTAGAATTTCAGGTGTAGCGGTGAAATGCGTAGAGATCTGGAGGAATACCGGTGGCGAAGGCGGCCCCCTGGACAAAGACTGACGCTCAGGTGCGAAAGCGTGGGGAGCAAACAGG
	Citrobacter	ASV215	NR_156052.1	Citrobacter europaeus strain 97/79 16S ribosomal RNA, complete	468	2e-128	0.04532 (0.164)	0.01459 (0.05)	0.00192 (0.005)	0.00004 (0.001)	0.00358 (0.013)	0.0268 (0.05)	0 (0)	0 (0)	0.00016 (0.001)	TACGGAGGGTGCAAGCGTTAATCGGAATTACTGGGCGTAAAGCGCACGCAGGCGGTCTGTCAAGTCGGATGTGAAATCCCCGGGCTCAACCTGGGAACTGCATCCGAAACTGGCAGGCTAGAGTCTTGTAGAGGGGGGTAGAATTCCAGGTGTAGCGGTGAAATGCGTAGAGATCTGGAGGAATACCGGTGGCGAAGGCGGCCCCCTGGACAAAGACTGACGCTCAGGTGCGAAAGCGTGGGGAGCAAACAGG
	Erwinia	ASV216	NR_104962.1	Flavobacterium acidificum strain LMG 8364 16S ribosomal RNA,	468	2e-128	0 (0)	0 (0)	0 (0)	0 (0)	0.00006 (0.001)	0.00002 (0.001)	0 (0)	0 (0)	0 (0)	TACGGAGGGTGCAAGCGTTAATCGGAATTACTGGGCGTAAAGCGCACGCAGGCGGTCTGTTAAGTCAGATGTGAAATCCCCGGGCTTAACCTGGGAACTGCATTTGAAACTGGCAGGCTTGAGTCTCGTAGAGGGGGGTAGAATTCCAGGTGTAGCGGTGAAATGCGTAGAGATCTGGAGGAATACCGGTGGCGAAGGCGGCCCCCTGGACGAAGACTGACGCTCAGGTGCGAAAGCGTGGGGAGCAAACAGG
	Escherichia	ASV217	NR_136472.1	Escherichia marmotae strain HT073016 16S ribosomal RNA, partial	462	9e-127	0 (0)	0 (0)	0 (0)	0.00995 (0.031)	0.00678 (0.029)	0.00409 (0.018)	0 (0)	0.00407 (0.017)	0 (0)	TACGGAGGGTGCAAGCGTTAATCGGAATTACTGGGCGTAAAGCGCACGCAGGCGGTTTGTTAAGTCAGATGTGAAATCCCCGGGCTCAACCTGGGAGCTGCATCTGATACTGGCAAGCTTGAGTCTCGTAGAGGGGGGTAGAATTCCAGGTGTAGCGGTGAAATGCGTAGAGATCTGGAGGAATACCGGTGGCGAAGGCGGCCCCCTGGACGAAGACTGACGCTCAGGTGCGAAAGCGTGGGGAGCAAACAGG
	Escherichia	ASV218	NR_136472.1	Escherichia marmotae strain HT073016 16S ribosomal RNA, partial	468	2e-128	0.15056 (0.224)	0.09644 (0.161)	0.02705 (0.047)	0.27076 (0.249)	0.17892 (0.251)	0.07232 (0.121)	0.14014 (0.268)	0.09004 (0.144)	0.0441 (0.067)	TACGGAGGGTGCAAGCGTTAATCGGAATTACTGGGCGTAAAGCGCACGCAGGCGGTTTGTTAAGTCAGATGTGAAATCCCCGGGCTCAACCTGGGAACTGCATCTGATACTGGCAAGCTTGAGTCTCGTAGAGGGGGGTAGAATTCCAGGTGTAGCGGTGAAATGCGTAGAGATCTGGAGGAATACCGGTGGCGAAGGCGGCCCCCTGGACGAAGACTGACGCTCAGGTGCGAAAGCGTGGGGAGCAAACAGG
	Escherichia	ASV219	NR_136472.1	Escherichia marmotae strain HT073016 16S ribosomal RNA, partial	462	9e-127	0 (0)	0 (0)	0 (0)	0 (0)	0 (0)	0 (0)	0.00465 (0.02)	0.00119 (0.005)	0.00019 (0.001)	TACGGAGGGTGCAAGCGTTAATCGGAATTACTGGGCGTAAAGCGCACGCAGGCGGTTTGTTAAGTCAGATGTGAAATCCCCGGGCTCAACCTGGGAATTGCATCTGATACTGGCAAGCTTGAGTCTCGTAGAGGGGGGTAGAATTCCAGGTGTAGCGGTGAAATGCGTAGAGATCTGGAGGAATACCGGTGGCGAAGGCGGCCCCCTGGACGAAGACTGACGCTCAGGTGCGAAAGCGTGGGGAGCAAACAGG
	Haemophilus	ASV220	NR_116168.1	Haemophilus parainfluenzae ATCC 33392 strain CIP 102513 16S ribosomal	468	2e-128	0 (0)	0 (0)	0 (0)	0.00008 (0.001)	0.00005 (0.001)	0 (0)	0.00975 (0.025)	0.00111 (0.004)	0.00356 (0.015)	TACGGAGGGTGCGAGCGTTAATCGGAATAACTGGGCGTAAAGGGCACGCAGGCGGTGACTTAAGTGAGGTGTGAAAGCCCCGGGCTTAACCTGGGAATTGCATTTCATACTGGGTCGCTAGAGTACTTTAGGGAGGGGTAGAATTCCACGTGTAGCGGTGAAATGCGTAGAGATGTGGAGGAATACCGAAGGCGAAGGCAGCCCCTTGGGAATGTACTGACGCTCATGTGCGAAAGCGTGGGGAGCAAACAGG
	Halomonas	ASV221	NR_159316.1	Halomonas nigrificans strain MBT G8648 16S ribosomal RNA, partial	468	2e-128	0.00006 (0.001)	0 (0)	0 (0)	0.00002 (0.001)	0 (0)	0.00004 (0.001)	0.00011 (0.001)	0.00008 (0.001)	0.00005 (0.001)	TACGGAGGGTGCGAGCGTTAATCGGAATTACTGGGCGTAAAGCGCGCGTAGGTGGCTTGATAAGCCGGTTGTGAAAGCCCCGGGCTCAACCTGGGAACGGCATCCGGAACTGTCAAGCTAGAGTGCAGGAGAGGAAGGTAGAATTCCCGGTGTAGCGGTGAAATGCGTAGAGATCGGGAGGAATACCAGTGGCGAAGGCGGCCTTCTGGACTGACACTGACACTGAGGTGCGAAAGCGTGGGTAGCAAACAGG
	Halomonas	ASV222	NR_149235.1	Halomonas urumqiensis strain BZ-SZ-Xj27 16S ribosomal RNA, partial	468	2e-128	0 (0)	0.00002 (0.001)	0 (0)	0 (0)	0 (0)	0 (0)	0.00002 (0.001)	0 (0)	0.00001 (0.001)	TACGGAGGGTGCGAGCGTTAATCGGAATTACTGGGCGTAAAGCGCGCGTAGGTGGCTTGATAAGCCGGTTGTGAAAGCCCCGGGCTCAACCTGGGAACGGCATCCGGAACTGTCAGGCTAGAGTGCAGGAGAGGAAGGTAGAATTCCCGGTGTAGCGGTGAAATGCGTAGAGATCGGGAGGAATACCAGTGGCGAAGGCGGCCTTCTGGACTGACACTGACACTGAGGTGCGAAAGCGTGGGTAGCAAACAGG
	Limnobacter	ASV223	NR_025421.1	Limnobacter thiooxidans strain CS-K2 16S ribosomal RNA, partial	462	9e-127	0.00008 (0.001)	0.00004 (0.001)	0.00015 (0.001)	0.00029 (0.001)	0.00083 (0.004)	0.00002 (0.001)	0.00002 (0.001)	0.00019 (0.001)	0 (0)	TACGTAGGGTGCAAGCGTTAATCGGAATTACTGGGCGTAAAGCGTGCGCAGGCGGTTGTGTAAGACAGGTGTGAAATCCCCGGGCTTAACCTGGGAATTGCATTTGTGACTGCACGACTAGAGTGTGTCAGAGGGGGGTGGAATTCCACGTGTAGCAGTGAAATGCGTAGATATGTGGAGGAACACCAATGGCGAAGGCAGCCCCCTGGGATAACACTGACGCTCATGCACGAAAGCGTGGGGAGCAAACAGG
	Methylobacterium	ASV224	NR_108242.1	Methylobacterium phyllostachyos strain BL47 16S ribosomal RNA,	468	2e-128	0 (0)	0.00002 (0.001)	0 (0)	0.00001 (0.001)	0.00001 (0.001)	0.00005 (0.001)	0 (0)	0.00001 (0.001)	0.00003 (0.001)	TACGAAGGGGGCTAGCGTTGCTCGGAATCACTGGGCGTAAAGGGCGCGTAGGCGGCGTTTTAAGTCGGGGGTGAAAGCCTGTGGCTCAACCACAGAATGGCCTTCGATACTGGGACGCTTGAGTATGGTAGAGGTTGGTGGAACTGCGAGTGTAGAGGTGAAATTCGTAGATATTCGCAAGAACACCGGTGGCGAAGGCGGCCAACTGGACCATTACTGACGCTGAGGCGCGAAAGCGTGGGGAGCAAACAGG
	Methylotenera	ASV225	NR_041258.1	Methylophilus leisingeri strain DSM 6813 16S ribosomal RNA, partial	468	2e-128	0 (0)	0.00001 (0.001)	0 (0)	0 (0)	0.00004 (0.001)	0 (0)	0 (0)	0 (0)	0 (0)	TACGTAGGGTGCGAGCGTTAATCGGAATTACTGGGCGTAAAGCGTGCGCAGGCGGTTTGGCAAGTCAGATGTGAAATCCCCGAGCTCAACTTGGGAACTGCGTTTGAAACTGCCAGACTAGAATATGTCAGAGGGGGGTAGAATTCCACGTGTAGCAGTGAAATGCGTAGAGATGTGGAGGAATACCAATGGCGAAGGCAGCCCCCTGGGATAATATTGACGCTCATGCACGAAAGCGTGGGGAGCAAACAGG
	Methyloversatilis	ASV226	NR_136517.2	Methyloversatilis discipulorum strain FAM1 16S ribosomal RNA,	468	2e-128	0 (0)	0 (0)	0 (0)	0 (0)	0.00004 (0.001)	0 (0)	0 (0)	0.00002 (0.001)	0 (0)	TACGTAGGGTGCGAGCGTTAATCGGAATTACTGGGCGTAAAGCGTGCGCAGGCGGTTGTGTAAGACAGGTGTGAAATCCCCGGGCTTAACCTGGGAACTGCGCTTGTGACTGCACGGCTAGAGTATGGCAGAGGGGGGTGGAATTCCACGTGTAGCAGTGAAATGCGTAGAGATGTGGAGGAACACCGATGGCGAAGGCAGCCCCCTGGGCCAATACTGACGCTCATGCACGAAAGCGTGGGGAGCAAACAGG
	Morganella	ASV227	NR_113580.1	Morganella morganii strain NBRC 3848 16S ribosomal RNA, partial	468	2e-128	0 (0)	0.00007 (0.001)	0.00004 (0.001)	0 (0)	0 (0)	0 (0)	0 (0)	0 (0)	0 (0)	TACGGAGGGTGCAAGCGTTAATCGGAATTACTGGGCGTAAAGCGCACGCAGGCGGTTGATTGAGTCAGATGTGAAATCCCCGGGCTTAACCCGGGAATTGCATCTGATACTGGTCAGCTAGAGTCTTGTAGAGGGGGGTAGAATTCCATGTGTAGCGGTGAAATGCGTAGAGATGTGGAGGAATACCGGTGGCGAAGGCGGCCCCCTGGACAAAGACTGACGCTCAGGTGCGAAAGCGTGGGGAGCAAACAGG
	Rhizobium	ASV228	NR_074499.2	Rhizobium etli strain CFN 42 16S ribosomal RNA, complete sequence	468	2e-128	0 (0)	0.00004 (0.001)	0 (0)	0.00002 (0.001)	0 (0)	0 (0)	0 (0)	0 (0)	0 (0)	TACGAAGGGGGCTAGCGTTGTTCGGAATTACTGGGCGTAAAGCGCACGTAGGCGGATCGATCAGTCAGGGGTGAAATCCCAGGGCTCAACCCTGGAACTGCCTTTGATACTGTCGATCTGGAGTATGGAAGAGGTGAGTGGAATTCCGAGTGTAGAGGTGAAATTCGTAGATATTCGGAGGAACACCAGTGGCGAAGGCGGCTCACTGGTCCATTACTGACGCTGAGGTGCGAAAGCGTGGGGAGCAAACAGG
	Rubrivivax	ASV229	NR_165728.1	Geomonas soli strain S-16 16S ribosomal RNA, partial sequence	440	4e-120	0 (0)	0 (0)	0.00001 (0.001)	0 (0)	0.00003 (0.001)	0 (0)	0 (0)	0 (0)	0 (0)	TACGTAGGGTGCAAGCGTTAATCGGAATTACTGGGCGTAAAGCGTGCGCAGGCGGTCTTGTAAGACAGGTGTGAAATCCCCGGGCTTAACCTGGGAACTGCACTTGTGACTGCAAGGCTGGAGTACGGCAGAGGGGGATGGAATTCCGCGTGTAGCAGTGAAATGCGTAGATATGCGGAGGAACACCGATGGCGAAGGCAATCCCCTGGGCCTGTACTGACGCTCATGCACGAAAGCGTGGGGAGCAAACAGG
	Sphingomonas	ASV230	NR_159304.1	Sphingomonas colocasiae strain CC-MHH0539 16S ribosomal RNA,	451	2e-123	0 (0)	0.0001 (0.001)	0.0001 (0.001)	0.00009 (0.001)	0.00004 (0.001)	0.00009 (0.001)	0.00003 (0.001)	0.00005 (0.001)	0 (0)	TACGGAGGGAGCTAGCGTTGTTCGGAATTACTGGGCGTAAAGCGCACGTAGGCGGCTTTGTAAGTTAGAGGTGAAAGCCTGGAGCTTAACTCCAGAATTGCCTTTAAGACTGCATCGCTTGAATCCGGGAGAGGTGAGTGGAATTCCGAGTGTAGAGGTGAAATTCGTAGATATTCGGAAGAACACCAGTGGCGAAGGCGGCTCACTGGACCGGTATTGACGCTGAGGTGCGAAAGCGTGGGGAGCAAACAGG
	Sutterella	ASV231	NR_041667.1	Parasutterella excrementihominis strain YIT 11859 16S ribosomal	468	2e-128	0 (0)	0.00095 (0.004)	0.00258 (0.01)	0 (0)	0.00002 (0.001)	0 (0)	0 (0)	0 (0)	0 (0)	TACGTAGGGTGCGAGCGTTAATCGGAATTACTGGGCGTAAAGGGTGCGCAGGCGGTTGAGTAAGACAGATGTGAAATCCCCGAGCTTAACTCGGGAATGGCATATGTGACTGCTCGACTAGAGTGTGTCAGAGGGAGGTGGAATTCCACGTGTAGCAGTGAAATGCGTAGATATGTGGAAGAACACCGATGGCGAAGGCAGCCTCCTGGGACATAACTGACGCTCAGGCACGAAAGCGTGGGGAGCAAACAGG
	Trabulsiella	ASV232	NR_104823.1	Citrobacter amalonaticus strain CECT 863 16S ribosomal RNA, partial	468	2e-128	0 (0)	0 (0)	0 (0)	0.00357 (0.016)	0.00019 (0.001)	0 (0)	0 (0)	0 (0)	0.00006 (0.001)	TACGGAGGGTGCAAGCGTTAATCGGAATTACTGGGCGTAAAGCGCACGCAGGCGGTCTGTCAAGTCGGATGTGAAATCCCCGGGCTCAACCTGGGAACTGCATTCGAAACTGGCAGGCTTGAGTCTCGTAGAGGGGGGTAGAATTCCAGGTGTAGCGGTGAAATGCGTAGAGATCTGGAGGAATACCGGTGGCGAAGGCGGCCCCCTGGACGAAGACTGACGCTCAGGTGCGAAAGCGTGGGGAGCAAACAGG
	Yersinia	ASV233	NR_157762.1	Serratia oryzae strain J11-6 16S ribosomal RNA, partial sequence	468	2e-128	0 (0)	0 (0)	0 (0)	0.00009 (0.001)	0.00023 (0.001)	0.00013 (0.001)	0 (0)	0 (0)	0.00003 (0.001)	TACGGAGGGTGCAAGCGTTAATCGGAATTACTGGGCGTAAAGCGCACGCAGGCGGTTTGTTAAGTCAGATGTGAAATCCCCGCGCTTAACGTGGGAACTGCATTTGAAACTGGCAAGCTAGAGTCTTGTAGAGGGGGGTAGAATTCCAGGTGTAGCGGTGAAATGCGTAGAGATCTGGAGGAATACCGGTGGCGAAGGCGGCCCCCTGGACAAAGACTGACGCTCAGGTGCGAAAGCGTGGGGAGCAAACAGG
	Enterobacteriaceaeu	ASV234	NR_102493.2	Klebsiella aerogenes KCTC 2190 16S ribosomal RNA, complete sequence	462	9e-127	0.0069 (0.026)	0 (0)	0.00087 (0.004)	0 (0)	0 (0)	0 (0)	0 (0)	0 (0)	0 (0)	TACGGAGGGTGCAAGCGTTAATCGGAATTACTGGGCGTAAAGCGCACGCAGGCGGTCTGTCAAGTCGGATGTGAAATCCCCGGGCTCAACCTGGGAACTGCATTCGAAACTGGCAGGCTAGAGTCTTGTAGAGGGGGGTAGAATTCCAGGTGTAGCGGTGAAATGCGTAGAGATCTGGAGGAATACCGGTGGCGAAGGCGACCCCCTGGACAAAGACTGACGCTCAGGTGCGAAAGCGTGGGGAGCAAACAGG
	Enterobacteriaceaeu	ASV235	NR_119108.1	Salmonella enterica subsp. enterica serovar Typhimurium strain	468	2e-128	0 (0)	0 (0)	0 (0)	0.0002 (0.001)	0.00162 (0.004)	0.0039 (0.008)	0 (0)	0 (0)	0 (0)	TACGGAGGGTGCAAGCGTTAATCGGAATTACTGGGCGTAAAGCGCACGCAGGCGGTCTGTCAAGTCGGATGTGAAATCCCCGGGCTCAACCTGGGAACTGCATTCGAAACTGGCAGGCTTGAGTCTTGTAGAGGGGGGTAGAATTCCAGGTGTAGCGGTGAAATGCGTAGAGATCTGGAGGAATACCGGTGGCGAAGGCGGCCCCCTGGACAAAGACTGACGCTCAGGTGCGAAAGCGTGGGGAGCAAACAGG
	Enterobacteriaceaeu	ASV236	NR_102493.2	Klebsiella aerogenes KCTC 2190 16S ribosomal RNA, complete sequence	462	9e-127	0 (0)	0 (0)	0 (0)	0 (0)	0.00273 (0.011)	0.00245 (0.009)	0 (0)	0 (0)	0 (0)	TACGGAGGGTGCAAGCGTTAATCGGAATTACTGGGCGTAAAGCGCACGCAGGCGGTCTGTCAAGTCGGATGTGAAATCCCCGGGCTCAACCTGGGAACTGCATTCGAAACTGGCAGGCTAGAGTCTTGTAGAGGGGGGTGGAATTCCAGGTGTAGCGGTGAAATGCGTAGAGATCTGGAGGAATACCGGTGGCGAAGGCGGCCCCCTGGACAAAGACTGACGCTCAGGTGCGAAAGCGTGGGGAGCAAACAGG
	Enterobacteriaceaeu	ASV237	NR_102493.2	Klebsiella aerogenes KCTC 2190 16S ribosomal RNA, complete sequence	462	9e-127	0 (0)	0 (0)	0 (0)	0.00297 (0.013)	0.00227 (0.01)	0.00171 (0.008)	0 (0)	0 (0)	0 (0)	TACGGAGGGTGCAAGCGTTAATCGGAATTACTGGGCGTAAAGCGCACGCAGGCGGCCTGTCAAGTCGGATGTGAAATCCCCGGGCTCAACCTGGGAACTGCATTCGAAACTGGCAGGCTAGAGTCTTGTAGAGGGGGGTAGAATTCCAGGTGTAGCGGTGAAATGCGTAGAGATCTGGAGGAATACCGGTGGCGAAGGCGGCCCCCTGGACAAAGACTGACGCTCAGGTGCGAAAGCGTGGGGAGCAAACAGG
	Enterobacteriaceaeu	ASV238	NR_114235.1	Trabulsiella guamensis strain NBRC 103172 16S ribosomal RNA,	468	2e-128	0 (0)	0 (0)	0 (0)	0.00037 (0.002)	0.00023 (0.001)	0.00128 (0.004)	0 (0)	0 (0)	0 (0)	TACGGAGGGTGCAAGCGTTAATCGGAATTACTGGGCGTAAAGCGCACGCAGGCGGTCTGTCAAGTCGGATGTGAAATCCCCGGGCTCAACCTGGGAACTGCATCCGAAACTGGCAGGCTTGAGTCTTGTAGAGGGGGGTAGAATTCCAGGTGTAGCGGTGAAATGCGTAGAGATCTGGAGGAATACCGGTGGCGAAGGCGGCCCCCTGGACAAAGACTGACGCTCAGGTGCGAAAGCGTGGGGAGCAAACAGG
	Enterobacteriaceaeu	ASV239	NR_102493.2	Klebsiella aerogenes KCTC 2190 16S ribosomal RNA, complete sequence	462	9e-127	0 (0)	0 (0)	0 (0)	0 (0)	0.0016 (0.007)	0.00052 (0.003)	0 (0)	0 (0)	0 (0)	TACGGAGGGTGCAAGCGTTAATCGGAATTACTGGGCGTAAAGCGCACGCAGGCGGTCTGTCAAGTCGGATGTGAAATCCCTGGGCTCAACCTGGGAACTGCATTCGAAACTGGCAGGCTAGAGTCTTGTAGAGGGGGGTAGAATTCCAGGTGTAGCGGTGAAATGCGTAGAGATCTGGAGGAATACCGGTGGCGAAGGCGGCCCCCTGGACAAAGACTGACGCTCAGGTGCGAAAGCGTGGGGAGCAAACAGG
	Enterobacteriaceaeu	ASV240	NR_102493.2	Klebsiella aerogenes KCTC 2190 16S ribosomal RNA, complete sequence	462	9e-127	0 (0)	0 (0)	0 (0)	0 (0)	0.00027 (0.002)	0.00019 (0.001)	0 (0)	0 (0)	0 (0)	TACGGAGGGTGCAAGCGTTAATCGGAATTACTGGGCGTAAAGCGCACGCAGGCGGTCTGTCAAGTCGGATGTGAAATCCCCGGGCTCAACCTGGGAACTGCATTCGAAACTGGCAGGCTAGAGTCTTGTAGAGGGGGGTAGAATTCTAGGTGTAGCGGTGAAATGCGTAGAGATCTGGAGGAATACCGGTGGCGAAGGCGGCCCCCTGGACAAAGACTGACGCTCAGGTGCGAAAGCGTGGGGAGCAAACAGG
	Enterobacteriaceaeu	ASV241	NR_118449.1	Cronobacter sakazakii strain ATCC 29544 16S ribosomal RNA, partial	468	2e-128	0 (0)	0 (0)	0 (0)	0 (0)	0.00025 (0.002)	0.00018 (0.001)	0 (0)	0 (0)	0 (0)	TACGGAGGGTGCAAGCGTTAATCGGAATTACTGGGCGTAAAGCGCACGCAGGCGGTCTGTTAAGTCAGATGTGAAATCCCCGGGCTCAACCTGGGAACTGCATTTGAAACTGGCAGGCTTGAGTCTCGTAGAGGGGGGTAGAATTCCAGGTGTAGCGGTGAAATGCGTAGAGATCTGGAGGAATACCGGTGGCGAAGGCGGCCCCCTGGACGAAGACTGACGCTCAGGTGCGAAAGCGTGGGGAGCAAACAGG
	Enterobacteriaceaeu	ASV242	NR_116752.1	Pantoea septica strain LMG 5345 16S ribosomal RNA, partial sequence	468	2e-128	0.0179 (0.067)	0.02341 (0.061)	0.01104 (0.039)	0.00018 (0.001)	0.00163 (0.005)	0.00305 (0.012)	0.00064 (0.003)	0 (0)	0.00651 (0.027)	TACGGAGGGTGCAAGCGTTAATCGGAATTACTGGGCGTAAAGCGCACGCAGGCGGTCTGTCAAGTCGGATGTGAAATCCCCGGGCTTAACCTGGGAACTGCATTCGAAACTGGCAGGCTAGAGTCTTGTAGAGGGGGGTAGAATTCCAGGTGTAGCGGTGAAATGCGTAGAGATCTGGAGGAATACCGGTGGCGAAGGCGGCCCCCTGGACAAAGACTGACGCTCAGGTGCGAAAGCGTGGGGAGCAAACAGG
	Enterobacteriaceaeu	ASV243	NR_102794.2	Enterobacter cloacae strain ATCC 13047 16S ribosomal RNA, complete	468	2e-128	0.00259 (0.006)	0.00437 (0.008)	0.00732 (0.013)	0.02372 (0.085)	0.0337 (0.044)	0.02734 (0.046)	0 (0)	0.07121 (0.202)	0.00558 (0.02)	TACGGAGGGTGCAAGCGTTAATCGGAATTACTGGGCGTAAAGCGCACGCAGGCGGTCTGTCAAGTCGGATGTGAAATCCCCGGGCTCAACCTGGGAACTGCATTCGAAACTGGCAGGCTGGAGTCTTGTAGAGGGGGGTAGAATTCCAGGTGTAGCGGTGAAATGCGTAGAGATCTGGAGGAATACCGGTGGCGAAGGCGGCCCCCTGGACAAAGACTGACGCTCAGGTGCGAAAGCGTGGGGAGCAAACAGG
	Xanthomonadaceaeu	ASV244	NR_109621.2	Vulcaniibacterium thermophilum strain YIM 77875 16S ribosomal	462	9e-127	0 (0)	0.00001 (0.001)	0 (0)	0 (0)	0.00004 (0.001)	0 (0)	0 (0)	0 (0)	0 (0)	TACGAAGGGTGCAAGCGTTACTCGGAATTACTGGGCGTAAAGCGTGCGTAGGCGGTTCGTTAAGTCCGATGTGAAAGCCCTGGGCTCAACCTGGGAACTGCATTGGAAACTGGCGGGCTGGAGTGCGGTAGAGGGTGGCGGAATTCCCGGTGTAGCAGTGAAATGCGTAGATATCGGGAGGAACACCCGTGGCGAAGGCGGCCACCTGGACCAGCACTGACGCTGAGGCACGAAAGCGTGGGGAGCAAACAGG
	Enterobacteriaceaeu	ASV245	NR_126305.1	Rosenbergiella australiborealis strain CdVSA 20.1 16S ribosomal	468	2e-128	0 (0)	0.0006 (0.003)	0 (0)	0.00074 (0.004)	0 (0)	0 (0)	0 (0)	0 (0)	0 (0)	TACGGAGGGTGCAAGCGTTAATCGGAATTACTGGGCGTAAAGCGCACGCAGGCGGTTTGTTAAGTCAGATGTGAAATCCCCGGGCTCAACCTGGGAACTGCATTTGAAACTGGCAAGCTTGAGTCTTGTAGAGGGGGGTAGAATTCCAGGTGTAGCGGTGAAATGCGTAGAGATCTGGAGGAATACCGGTGGCGAAGGCGGCCCCCTGGACAAAGACTGACGCTCAGGTGCGAAAGCGTGGGGAGCAAACAGG
	Enterobacteriaceaeu	ASV246	NR_102493.2	Klebsiella aerogenes KCTC 2190 16S ribosomal RNA, complete sequence	468	2e-128	0.07109 (0.182)	0.13012 (0.214)	0.07337 (0.123)	0.02651 (0.081)	0.11946 (0.141)	0.10016 (0.082)	0.05702 (0.146)	0.08213 (0.209)	0.09276 (0.187)	TACGGAGGGTGCAAGCGTTAATCGGAATTACTGGGCGTAAAGCGCACGCAGGCGGTCTGTCAAGTCGGATGTGAAATCCCCGGGCTCAACCTGGGAACTGCATTCGAAACTGGCAGGCTAGAGTCTTGTAGAGGGGGGTAGAATTCCAGGTGTAGCGGTGAAATGCGTAGAGATCTGGAGGAATACCGGTGGCGAAGGCGGCCCCCTGGACAAAGACTGACGCTCAGGTGCGAAAGCGTGGGGAGCAAACAGG
	Enterobacteriaceaeu	ASV247	NR_117751.1	Citrobacter koseri strain LMG 5519 16S ribosomal RNA, partial	468	2e-128	0 (0)	0 (0)	0 (0)	0 (0)	0 (0)	0 (0)	0.00052 (0.003)	0.00037 (0.002)	0.00307 (0.013)	TACGGAGGGTGCAAGCGTTAATCGGAATTACTGGGCGTAAAGCGCACGCAGGCGGTCTGTTAAGTCAGATGTGAAATCCCCGGGCTCAACCTGGGAACTGCATCTGATACTGGCAGGCTTGAGTCTCGTAGAGGGGGGTAGAATTCCAGGTGTAGCGGTGAAATGCGTAGAGATCTGGAGGAATACCGGTGGCGAAGGCGGCCCCCTGGACGAAGACTGACGCTCAGGTGCGAAAGCGTGGGGAGCAAACAGG
Verrucomicrobia	Akkermansia	ASV248	NR_074436.1	Akkermansia muciniphila strain ATCC BAA-835 16S ribosomal RNA,	446	9e-122	0 (0)	0.06166 (0.127)	0.09796 (0.204)	0.00001 (0.001)	0.00002 (0.001)	0 (0)	0 (0)	0 (0)	0 (0)	TACAGAGGTCTCAAGCGTTGTTCGGAATCACTGGGCGTAAAGCGTGCGTAGGCGGTTTCGTAAGTCGTGTGTGAAAGGCGGGGGCTCAACCCCCGGACTGCACATGATACTGCGAGACTAGAGTAATGGAGGGGGAACCGGAATTCTCGGTGTAGCAGTGAAATGCGTAGATATCGAGAGGAACACTCGTGGCGAAGGCGGGTTCCTGGACATTAACTGACGCTGAGGCACGAAGGCCAGGGGAGCGAAAGGG
	Akkermansia	ASV249	NR_074436.1	Akkermansia muciniphila strain ATCC BAA-835 16S ribosomal RNA,	468	2e-128	0 (0)	0 (0)	0 (0)	0 (0)	0 (0)	0 (0)	0 (0)	0 (0)	0 (0)	TACAGAGGTCTCAAGCGTTGTTCGGAATCACTGGGCGTAAAGCGTGCGTAGGCTGTTTCGTAAGTCGTGTGTGAAAGGCGCGGGCTCAACCCGCGGACGGCACATGATACTGCGAGACTAGAGTAATGGAGGGGGAACCGGAATTCTCGGTGTAGCAGTGAAATGCGTAGATATCGAGAGGAACACTCGTGGCGAAGGCGGGTTCCTGGACATTAACTGACGCTGAGGCACGAAGGCCAGGGGAGCGAAAGGG
u Unclassified at the genus level

## Sheet: Table S4 Abundance per sample
TABLE S4: Relative abundances of amplicon sequence variants present in individual infant fecal samples. Each column represents an indivdual fecal sample within a particular treatment and timepoint.
ASV feature ID	amino acid formula																																										extensively hydrolyzed formula
	Baseline														Day 30														Day 60														Baseline
	S195	S228	S248	S1911	S1918	S1922	S2019	S2020	S2225	S2244	S2412	S2442	S2443	S2446	S221	S223	S245	S1919	S1920	S1924	S1926	S2021	S2043	S2219	S2237	S2421	S2425	S2434	S194	S241	S1921	S1929	S1934	S2014	S2015	S2217	S2232	S2236	S2415	S2429	S2431	S2433	S204	S205	S209	S222	S1914	S1915	S1932
ASV1	0	0	0	0	0	0	0	0	0	0	0	0	0	0	0	0	0	0	0	0	0	0	0	0	0	0	0	0	0	0	0	0.00041022	0	0	0.00357731	0	0	0	0	0	0	0	0	0	0	0	0	0	0
ASV2	0	0	0	0	0	0	0	0	0	0	0	0	0	0	0	0	0.0196444	0	0	0	0	0	0	0	0	0	0	0	0	0	0	0	0	0.0206381	0	0	0	0	0	0	0	0	0	0	0	0	0	0	0
ASV3	0	0	0	0	0	0	0	0	0	0	0	0	0	0	0	0	0	0	0	0.00201401	0	0	0	0	0	0	0	0	0	0	0	0	0	0	0	0	0.0172581	0	0	0	0	0	0	0	0	0	0	0	0
ASV4	0	0	0	0	0	0	0	0	0	0	0	0	0	0	0	0	0	0	0	0	0	0	0	0	0	0	0	0	0	0	0	0	0	0	0	0	0	0	0	0	0	0	0	0	0	0	0	0	0
ASV5	0	0	0	0	0	0	0	0	0	0	0	0	0	0	0	0	0	0	0	0	0	0	0	0	0	0	0	0	0	0	0	0	0.00270909	0	0.000357731	0	0.00814293	0	0	0	0	0	0	0	0	0	0	0	0
ASV6	0	0	0	0	0	0	0	0	0	0	0	0	0	0	0	0.00219935	0	0	0	0	0.00119571	0	0	0	0	0	0	0	0	0	0.00182648	0	0.0149215	0.014676	0.00321958	0	0.0245503	0	0	0	0.000886562	0.00387538	0.000898088	0	0	0	0	0	0
ASV7	0	0	0	0	0	0	0	0	0	0	0	0	0	0	0	0.00229293	0.0045724	0	0	0	0	0	0	0	0	0	0	0	0	0	0	0.000293015	0.00124704	0.00190002	0	0	0	0	0	0	0	0	0	0	0	0	0	0	0
ASV8	0	0	0	0	0	0	0	0	0	0	0	0	0	0	0	0	0	0	0	0	0	0	0	0	0	0	0	0	0	0	0	0	0	0	0	0	0	0	0	0	0	0	0	0	0	0	0	0	0
ASV9	0	0	0	0	0	0	0	0	0	0	0	0	0	0	0	0.00126345	0.000677392	0	0	0	0	0	0	0	0	0	0	0	0	0	0	0	0.000516018	0.000524143	0	0	0	0	0	0.000591613	0	0	0	0	0	0	0	0	0
ASV10	0	0	0	0	0	0	0	0	0	0	0	0	0	0.000432563	0	0	0	0	0	0	0	0	0	0	0	0	0	0	0	0	0	0	0	0	0	0	0	0	0	0	0	0	0	0	0	0	0	0	0
ASV11	0	0	0	0	0.328839	0	0	0	0	0	0	0	0	0	0	0	0	0.000470523	0	0	0.069693	0	0	0	0	0	0	0	0	0	0	0	0	0	0	0	0	0	0	0	0	0	0	0	0	0	0	0	0
ASV12	0	0	0	0	0	0	0	0	0	0.16384	0	0	0	0	0	0	0	0	0	0	0	0	0.00117963	0	0	0	0	0	0	0	0	0	0	0	0	0	0	0	0	0	0	0	0	0	0	0	0	0	0
ASV13	0	0	0	0	0	0	0	0	0	0	0	0	0	0	0	0	0	0	0	0	0	0	0	0	0	0	0	0	0	0	0	0	0	0	0	0	0	0	0	0	0	0	0	0	0	0.0277825	0	0	0
ASV14	0	0.377958	0	0	0	0	0	0	0	0	0	0	0	0	0.291908	0	0	0	0	0.0654707	0	9.9e-05	0	0	0	0	0	0	0	0	0.204566	0.0434834	0	0	0	0	0	0	0	0	0.0526449	0.0441489	0	0	0	0	0	0	0
ASV15	0	0	0	0	0	0	0	0	0.00023059	0	0	0	0	0	0	0	0	0	0	0.00520543	0	0	0	0	0	0	0.0290301	0	0	0	0.0207436	0	0	0	0	0	0	0	0	0.551627	0	0.056231	0	0	0	0.00413782	0	0	0
ASV16	0	0	0	0	0	0	0	0	0	0	0	0	0	0.000490238	0	0	0	0	0	0	0	0	0	0	0	0	0	0	0	0	0	0	0	0	0	0	0	0	0	0	0	0	0	0	0	0	0	0	0
ASV17	0.0530574	0	0.000886394	0.000519064	0	0	0.000480903	0.77543	0	0	0	0.589044	0	0.678605	0	0.0166589	0.00084674	0	0.000575413	0.479085	0.0288252	0	0.616521	0.000372504	0	0	0	0.0123767	0	0	0.457078	0.044128	0.00219308	0	0.00178865	0	0	0	0.0882975	0	0	0.0885258	0	0	0.000348525	0.34707	0	0.169574	0.585351
ASV18	0	0	0	0	0	0	0	0	0	0	0	0	0.000186104	0	0	0	0	0.0071132	0	0.00666171	0.00768672	0	0	0	0	0.168632	0	0	0.00503066	0	0.0202218	0	0	0	0	0	0	0.161932	0.176403	0	0	0	0	0	0	0	0	0	0
ASV19	0	0	0	0	0	0	0	0	0	0	0	0	0	0	0	0	0	0	0	0	0	0	0	0	0	0	0	0	0	0	0	0	0	0	0	0	0	0	0	0	0	0	0	0	0	0	0	0	0
ASV20	0	0	0	0	0	0	0	0	0	0	0	0	0	0	0	0	0.00694327	0	0	0	0	0	0	0	0	0	0	0	0	0	0	0	0	0.0174933	0	0	0	0	0	0	0	0	0	0	0	0	0	0	0
ASV21	0	0	0	0	0	0	0	0	0	0	0	0	0	0	0	0	0	0	0	0	0	0	0	0	0	0	0	0	0.00252784	0	0	0	0	0	0	0	0	0	0	0	0	0.0205167	0	0	0	0	0	0	0
ASV22	0	0	0	0	0	0	0	0	0	0	0	0	0	0.000374888	0	0	0	0	0	0	0	0	0	0	0	0	0	0.00139014	0	0	0	0	0	0	0	0	0	0.000179791	0	0	0	0	0	0	0	0	0	0	0
ASV23	0	0	0	0	0	0	0	0	0	0	0	0	0	0.000576751	0	0	0	0	0	0.000154923	0	0	0	0	0.000859476	0	0	0	0	0	0	0	0.000344012	0	0	0	0.0026738	0	0.000320616	0	0	0	0	0	0	0	0	0	0
ASV24	0	0	0	0	0	0	0	0	0	0	0	0	0	0	0	0	0	0	0	0	0	0	0	0	0	0	0	0	0	0	0	0	0	0	0	0	0	0	0	0	0	0	0	0	0	0	0	0	0
ASV25	0	0	0	0	0	0	0	0	0	0	0	0	0	0	0	0	0	0	0.000507717	0	0	0	0	0	0	0	0	0	0	0	0	0	0	0	0	0	0	0	0	0.000348008	0	0	0	0	0	0	0	0	0
ASV26	0	0	0	0	0	0	0	0	0	0	0	0	0	0	0	0	0	0	0	0	0	0	0	0	0	0	0	0	0	0	0	0	0	0	0	0	0	0	0	0	0	0	0	0	0	0	0	0	0
ASV27	0	0	0	0	0	0	0	0	0	0	0	0	0	0	0	0	0	0	0	0	0	0	0	0	0	0	0	0	0	0	0	0	0	0	0	0	0	0	0	0	0	0	0	0	0	0	0	0	0
ASV28	0	0	0	0	0	0	0	0.000763045	0	0	0	0	0	0.0042968	0	0	0	0	0	0.0335564	0	0.0310891	0.0270005	0	0.0593516	0	0.0354053	0.0133632	0.000926042	0	0.0425962	0.00310595	0	0	0.0405666	0	0.219981	0.0159415	0.00711767	0.0145815	0.00667033	0.0268237	0	0	0	0	0	0.00384204	0.000662991
ASV29	0	0	0	0	0	0	0	0	0	0	0	0	0	0	0	0	0	0	0	0	0	0	0	0	0	0	0	0	0	0	0	0	0.000774027	0	0	0	0	0	0	0	0	0	0	0	0	0	0	0	0
ASV30	0	0	0	0	0	0	0	0	0	0	0	0	0	0	0	0	0	0	0	0	0	0	0	0	0	0	0	0	0	0	0	0	0	0	0	0	0	0	0	0	0	0	0	0	0	0	0	0	0
ASV31	0.000298579	0	0	0	0.00117251	0	0	0.00135	0.000899301	0.00657408	0	0.00149963	0	0	0	0	0	0	0	0	0	0	0.000491513	0	0.00143246	0	0	0	0	0.000235873	0	0	0	0.000917251	0	0	0	0	0.00109009	0.000382808	0.000253303	0	0	0.00248386	0.00528938	0.00363114	0.00124513	0	0.000174471
ASV32	0	0	0.00483296	0	0.00147839	0	0	0	0	0	0	0	0	0	0	0	0	0	0	0	0	0	0	0	0	0	0	0	0	0	0	0	0	0	0	0	0	0	0	0	0	0	0.0286105	0	0.000266519	0	0	0	0
ASV33	0	0.0135202	0	0	0	0	0	0	0	0	0	0	0	0	0	0	0.00169348	0	0	0	0	0	0	0	0	0	0	0	0	0	0	0	0	0	0	0	0	0	0	0	0	0	0	0	0	0	0	0.000440889	0
ASV34	0	0	0	0	0	0.00521408	0	0	0	0	0.000721457	0	0	0	0	0	0	0	0.00145546	0	0	0	0	0	0	0	0	0	0	0	0	0.000761838	0	0	0	0	0	0	0	0	0	0	0	0	0	0.000760007	0.00130898	0	0
ASV35	0	0	0	0	0	0	0	0	0	0	0	0	0	0	0	0	0	0	0	0	0	0	0.000458746	0	0	0	0	0	0	0	0	0	0	0	0	0	0	0	0	0	0	0	0	0	0	0	0	0	0
ASV36	0	0	0	0	0	0	0	0	0	0	0	0	0	0	0	0	0	0.000359812	0	0	0	0	0	0	0	0	0	0	0	0	0	0	0	0	0	0	0	0	0	0	0	0	0	0	0	0	0	0	0
ASV37	0	0	0	0	0	0	0	0	0	0	0	0	0	0	0	0	0	0	0	0.000774617	0	0	0	0.000544428	0	0	0	0	0	0	0.00084801	0	0	0	0	0	0	0	0	0	0	0	0.000384895	0	0	0	0	0	0
ASV38	0	0	0	0	0	0	0	0	0	0	0	0.000254655	0	0	0	0.000467946	0.00042337	0	0.000203087	0	0	0	0.000786421	0	0	0	0	0.00183856	0	0	0	0	0	0	0	0	0.000607681	0.000539374	0	0	0	0	0	0	0	0.00135112	0	0	0
ASV39	0	0	0	0	0	0	0	0	0	0	0	0	0	0	0	0	0	0	0	0	0	0	0	0	0	0	0	0	0	0	0	0	0	0	0	0	0	0	0	0	0	0	0	0	0	0	0	0	0
ASV40	0.354353	0	0	0	0	0	0	0	0	0.000256133	0	0	0.000372208	0	0	0	0	0	0	0.000805602	0	0	0	0	0.000763978	0.00242231	0	0	0	0	0	0	0	0	0	0	0.000607681	0	0	0	0	0	0	0	0	0	0	0	0
ASV41	0	0	0.0230251	0	0.000152936	0.923266	0	0.00742502	0.190168	0.0791451	0	0	0	0.00478704	0	0.00425831	0	0.00985331	0	0.000650679	0	0	0.000458746	0.000200579	0	0	0.00125228	0	0.00067576	0	0	0	0	0	0.00100165	0	0	0	0	0	0	0.000911854	0	0	0	0	0.0015644	0.00489177	0
ASV42	0	0	0	0	0	0.00692245	0	0	0	0	0	0	0.0155087	0.0108141	0	0	0	0	0.00653263	0	0	0	0	0	0	0.00499144	0	0	0	0	0	0	0	0	0	0	0	0	0	0	0	0	0	0	0	0	0	0	0
ASV43	0	0	0	0	0	0	0	0	0.000760947	0.000341511	0	0	0	0	0	0	0	0	0	0	0	0	0	0	0	0	0	0	0	0	0	0	0	0	0	0	0	0	0	0	0	0	0	0	0	0	0	0	0
ASV44	0	0	0.00333453	0	0	0	0	0	0	0	0	0	0	0	0	0.00205896	0	0	0	0	0	0	0	0	0	0	0	0	0	0	0	0	0	0	0	0	0	0	0	0.000730816	0	0	0	0	0	0	0	0	0
ASV45	0	0	0	0	0	0	0	0	0	0	0	0	0	0	0	0	0	0	0	0	0	0	0	0	0	0	0	0	0	0	0	0	0	0	0	0	0	0	0	0	0	0	0	0	0	0	0	0	0
ASV46	0	0	0	0	0	0	0	0.0552914	0	0	0	0	0.00450786	0	0	0	0	0	0	0	0	0	0.000327675	0	0	0.00132126	0	0	0	0	0	0	0.00167706	0	0.00114474	0	0	0.000239722	0	0	0	0	0	0	0	0.0330181	0	0.199282	0
ASV47	0	0	0	0	0	0	0	0	0	0	0	0	0	0	0	0	0	0	0	0	0	0	0	0	0	0	0	0	0	0	0	0	0	0	0	0	0	0	0	0	0	0	0	0	0	0	0	0	0
ASV48	0	0	0	0	0	0	0	0	0	0	0	0	0	0	0	0	0	0	0	0	0	0	0	0	0	0	0	0	0	0	0	0	0	0	0	0	0	0	0	0	0	0	0	0	0	0	0	0	0
ASV49	0	0	0	0	0	0	0	0	0	0	0	0	0	0	0	0	0	0	0	0	0	0	0	0	0	0	0	0	0	0	0	0	0	0	0	0	0	0	0	0	0	0	0	0	0	0	0	0	0
ASV50	0	0	0	0	0	0	0	0	0	0.000597644	0	0	0	0.0511578	0	0	0	0	0	0	0	0	0	0	0	0	0	0	0	0	0	0	0	0	0	0	0	0	0	0	0	0.00592705	0	0	0	0	0	0.00146963	0
ASV51	0	0	0	0	0	0	0	0	0	0	0	0	0	0	0	0	0	0	0	0	0	0	0	0	0	0	0	0	0	0	0	0	0	0	0	0	0	0	0	0	0	0	0	0	0	0	0	0	0
ASV52	0	0	0	0	0	0	0	0	0	0	0	0	0	0	0	0	0	0	0	0	0	0	0	0	0	0	0	0	0	0	0	0	0	0	0	0	0	0	0	0	0	0	0	0	0	0	0	0	0
ASV53	0	0	0	0	0	0	0	0	0	0	0	0	0	0	0	0	0	0.00431774	0	0	0	0	0	0	0	0	0	0	0	0	0	0	0	0	0	0	0	0	0	0	0	0	0	0	0	0	0	0	0
ASV54	0	0	0	0	0	0	0	0	0	0	0	0	0	0.00599821	0	0	0	0	0	0	0	0	0	0	0	0	0	0	0	0	0	0	0	0	0	0	0	0	0	0.000174004	0	0	0	0	0	0	0.000638529	0.0007978	0
ASV55	0	0	0	0	0	0	0	0	0	0	0	0	0	0	0	0	0	0	0	0	0	0	0	0	0	0	0	0	0	0	0	0	0	0	0	0	0	0	0	0	0	0	0	0	0	0	0	0	0
ASV56	0	0	0	0	0	0	0	0	0	0	0	0	0	0	0	0	0	0	0	0	0	0	0	0	0	0	0	0	0	0	0	0	0	0	0	0	0	0	0	0	0	0	0	0	0	0	0	0	0.00694396
ASV57	0	0	0	0.0138024	0	0	0	0	0	0	0	0	0	0	0	0	0	0.000138389	0	0	0	0	0	0	0	0	0	0	0	0	0	0	0	0	0	0	0	0	0	0	0	0	0	0	0	0	0	0	0
ASV58	0	0	0	0	0	0.000231341	0	0	0	0	0	0	0	0.000951639	0	0	0	0	0	0	0	0	0	0	0	0	0	0	0	0	0	0	0	0	0	0	0	0	0	0	0	0	0	0	0	0	0	0	0
ASV59	0	0	0	0	0	0	0	0.000352175	0	0	0	0	0	0	0	0	0	0	0	0	0	0	0	0	0	0	0	0	0	0	0	0	0	0	0	0	0	0	0	0	0	0	0	0	0	0	0	0	0
ASV60	0	0	0.000464302	0	0	0	0	0.000205435	0	0	0	0	0	0	0	0	0	0	0.00101544	0	0	0	0	0	0.000668481	0	0.00147996	0	0	0	0	0	0	0	0	0	0.000486145	0	0	0.000730816	0	0	0	0	0	0.000422226	0	0.000314921	0
ASV61	0	0	0	0	0	0	0	0	0	0	0	0	0	0	0	0	0	0	0	0	0	0	0	0	0	0	0	0	0	0	0	0	0	0	0	0	0	0	0	0	0	0	0	0	0.00014351	0	0	0	0
ASV62	0	0	0	0	0	0	0	0	0	0	0	0	0	0	0	0	0	0	0	0	0	0.319571	0.0245757	0	0	0	0	0	0	0	0	0.18331	0	0	0.0168849	0	0	0	0	0	0	0	0	0	0	0	0	0	0
ASV63	0	0	0	0	0	0	0	0	0	0	0	0	0	0	0	0	0	0	0	0	0	0	0	0	0	0	0	0	0	0	0	0	0	0	0	0	0	0	0	0	0	0	0	0	0	0	0	0	0
ASV64	0	0	0	0	0	0	0	0	0	0	0	0	0	0	0	0	0	0	0.00358787	0	0	0	0	0	0	0	0	0	0	0	0	0	0	0	0	0.0581818	0	0	0	0	0	0	0	0	0	0	0	0	0
ASV65	0	0	0	0	0	0	0	0	0	0	0	0	0	0	0	0	0	0	0	0	0	0	0	0	0	0	0	0	0	0	0	0	0	0	0	0	0	0	0	0	0	0	0	0	0	0	0	0	0
ASV66	0	0	0	0	0	0	0	0	0	0	0	0	0	0	0	0	0	0	0	0	0	0	0	0	0	0	0	0	0	0	0	0	0	0	0	0	0	0	0	0	0	0.00235562	0	0	0	0	0	0	0
ASV67	0	0	0	0	0	0	0	0	0	0	0	0	0	0	0	0	0	0	0	0	0	0	0	0	0	0	0	0	0	0	0	0	0	0	0	0	0	0	0	0	0	0	0	0	0	0	0	0	0
ASV68	0	0	0	0	0	0	0.00232858	0	0	0	0	0	0	0	0.00269928	0	0	0	0	0	0.00286117	0.00462046	0.00104856	0	0.00100272	0	0	0.00439462	0	0	0	0	0	0	0	0	0	0	0.00237256	0.0423177	0	0	0	0	0	0	0	0	0
ASV69	0	0	0	0	0	0	0	0	0	0	0	0	0	0	0	0	0	0	0	0	0	0	0	0	0	0	0	0	0	0	0	0	0	0	0	0	0	0	0	0	0	0	0	0	0	0	0	0	0
ASV70	0.00101517	0	0	0	0	0	0	0	0	0	0	0	0	0	0	0	0	0	0	0.00173514	0	0	0	0	0	0	0	0.000986547	0	0	0	0	0	0	0	0	0	0	0	0	0	0	0	0	0	0	0	0	0
ASV71	0	0	0	0	0	0	0	0	0	0	0	0	0	0	0	0	0	0	0	0	0	0	0	0	0	0	0	0	0	0.000404354	0.00476191	0	0	0	0	0	0	0	0	0	0	0	0	0	0	0	0	0	0
ASV72	0	0	0	0	0	0	0	0	0	0	0	0	0	0	0	0	0	0	0	0	0	0	0	0	0	0	0	0	0	0	0	0	0	0	0	0	0	0	0	0	0	0.0462766	0	0	0	0	0	0	0
ASV73	0	0	0	0	0	0	0	0	0	0	0	0	0	0	0	0	0	0	0	0	0	0	0	0	0	0	0	0	0.000225253	0	0.000260926	0	0	0	0	0	0	0	0	0	0	0	0	0	0	0	0	0	0
ASV74	0	0	0	0	0	0	0	0	0	0	0	0	0	0	0	0	0	0	0	0	0	0	0	0	0	0	0	0	0	0.000101088	0.00202218	0	0	0	0.000858553	0	0	0	0	0	0	0	0	0	0	0	0	0	0
ASV75	0	0	0	0	0	0	0	0	0	0	0	0	0	0	0	0	0	0	0	0	0	0	0	0	0	0	0	0.000269058	0	0	0	0	0	0	0	0	0	0	0	0.00654254	0	0	0	0	0	0	0	0	0.00984018
ASV76	0.0155261	0	0	0.018238	0.00209013	0	0.00316384	0	0.00599534	0	0.0271148	0	0.000227461	0	0.00104666	0	0	0	0	0	0.0131101	0	0	0	0	0	0	0	0	0	0	0	0	0	0	0	0	0	0	0	0	0.000455927	0.0741137	0.00718407	0	0	0	0	0
ASV77	0.0339783	0	0	0	0	0	0	0	0	0	0	0	0.000144748	0	0	0.00116986	0.0129551	0	0.159931	0.0105658	0	0	0	0	0.00138471	0	0	0	0.00217745	0.00832294	0.0196347	0	0	0	0	0.0258373	0.00680603	0.00503416	0	0.0101966	0.00705028	0	0	0	0	0	0	0	0
ASV78	0	0	0	0	0	0	0	0	0	0	0	0	0	0	0	0	0	0	0	0	0	0	0	0	0	0	0	0	0	0	0	0	0	0	0.000930099	0	0	0	0	0	0	0	0	0	0	0	0	0	0
ASV79	0	0	0	0	0	0	0	0	0	0	0	0	0	0	0	0	0	0	0	0	0	0	0.0048496	0	0	0	0	0	0	0	0	0.000586029	0.00430015	0	0.00787007	0	0	0	0	0	0	0.0119301	0	0	0	0	0	0.000188953	0
ASV80	0	0	0	0.00585126	0	0	0	0	0.0047271	0	0.00889797	0	0	0	0	0	0	0	0	0	0	0	0	0	0	0	0	0	0	0	0	0	0	0	0	0	0	0	0	0	0	0	0.0440063	0.0029042	0	0	0.000574676	0	0
ASV81	0	0	0	0	0	0	0	0	0	0	0	0	0	0	0	0	0	0	0	0	0	0.0129373	0.000196605	0	0	0	0	0.00461883	0.00217745	0	0.00711024	0	0	0.00288279	0	0	0	0	0.00102597	0	0	0.00227963	0.0745413	0	0	0	0	0	0
ASV82	0	0	0	0	0	0	0	0	0	0	0	0	0	0	0	0	0	0	0	0	0	0	0	0	0	0	0	0	0	0	0	0	0	0	0	0	0	0.00191778	0	0	0	0	0	0	0	0	0	0	0
ASV83	0	0	0	0	0	0	0	0	0	0	0	0	0	0	0	0	0	0	0	0	0	0	0	0	0	0	0	0	0	0	0	0	0	0	0	0	0	0	0	0	0	0.000911854	0	0	0	0	0	0	0
ASV84	0	0	0	0	0	0	0	0	0	0	0	0	0	0	0	0	0.0131245	0	0	0	0	0	0	0	0	0	0	0	0	0	0	0.000879044	0	0.0844526	0	0	0	0	0	0	0	0	0	0	0	0	0	0	0
ASV85	0	0	0	0	0	0	0	0	0	0	0	0	0	0.00193212	0	0	0	0	0	0	0	0	0	0	0	0	0	0	0	0	0	0	0	0	0	0	0	0	0	0	0	0.0280395	0	0	0	0	0	0	0
ASV86	0	0	0	0	0	0	0	0	0	0	0	0	0	0	0	0	0	0	0	0	0	0	0	0	0	0	0	0	0	0	0	0	0	0.084125	0	0	0	0	0	0	0	0	0	0	0	0	0	0	0
ASV87	0	0	0	0	0	0	0	0.0588132	0.00122213	0	0	0	0	0	0	0	0.187976	0	0	0	0.0263484	0.00508251	0.015794	0	0.0857088	0	0	0.0208072	0.00312852	0	0	0.0154712	0.0410234	0.0149381	0.0493668	0	0.00947983	0	0.0263546	0	0	0.0025076	0	0	0	0	0	0	0
ASV88	0	0	0	0	0	0	0	0	0	0	0	0	0	0	0	0	0	0	0	0	0	0	0	0	0	0	0	0	0	0	0	0	0	0	0	0	0	0	0	0	0	0	0	0	0	0	0	0	0
ASV89	0	0	0	0	0	0	0	0	0	0	0	0	0	0	0	0	0	0	0	0	0	0	0	0	0	0	0	0	0	0	0	0	0	0	0	0	0	0	0	0	0	0	0	0	0	0	0	0	0
ASV90	0	0	0	0	0	0	0	0	0	0	0	0	0	0	0	0	0	0	0	0	0	0	0	0	0	0	0	0	0	0	0	0	0.00490217	0	0.00643915	0	0	0	0	0	0	0.00334346	0	0	0	0	0	0	0
ASV91	0	0	0	0	0	0	0	0	0	0	0	0	0	0	0	0	0	0	0	0	0	0	0	0	0	0	0	0	0	0	0	0	0	0	0	0	0	0	0	0	0	0.0115502	0	0	0	0	0	0	0
ASV92	0	0	0	0	0	0	0	0	0	0	0	0	0	0	0	0	0	0	0	0	0	0	0	0	0	0	0	0	0	0	0.0114808	0	0	0.0357073	0	0	0.123845	0	0	0	0	0.00235562	0	0	0	0	0	0	0
ASV93	0.142183	0	0	0	0	0	0	0	0	0	0	0	0	0	0	0	0	0	0	0.0332156	0	0	0	0	0	0	0	0	0	0	0.0911937	0	0	0	0	0	0	0	0	0	0	0.0566869	0	0	0	0	0	0	0
ASV94	0.0304252	0	0	0	0	0	0	0	0	0	0	0	0	0	0	0	0	0	0	0.00684762	0	0	0	0	0	0	0	0	0	0	0.0198956	0	0	0	0	0	0	0	0	0	0	0.0081307	0	0	0	0	0	0	0
ASV95	0	0	0.00054872	0	0	0.00019575	0	0	0	0	0	0	0	0	0	0	0	0	0	0	0.000256224	0	0	0	0.221983	0	0	0.117848	0	0	0	0.189053	0.0150935	0	0.533019	0	0.018352	0	0.305418	0	0.667117	0.146353	0	0	0	0	0	0	0
ASV96	0	0	0	0	0	0	0	0	0	0	0	0	0	0	0	0	0	0	0	0	0	0	0	0	0	0	0	0	0	0	0	0	0	0	0	0	0	0	0.0369349	0	0	0	0	0	0	0	0	0	0
ASV97	0	0	0	0	0	0	0	0	0	0	0	0	0	0	0	0	0	0	0	0	0	0	0	0	0	0	0	0	0	0	0	0	0	0	0	0	0	0	0	0	0	0	0	0	0	0	0	0	0
ASV98	0	0	0	0	0	0	0	0	0	0	0	0	0	0	0	0	0	0	0	0	0	0	0	0	0	0	0	0	0	0	0	0	0	0	0	0	0	0	0	0	0	0	0	0	0	0	0	0	0
ASV99	0	0	0	0	0	0	0	0	0	0	0	0	0	0	0	0.000187178	0	0	0	0	0	0	0	0.000143271	0.000334241	0	0	0	0	0	0	0	0	0	0	0	0	0	0	0	0	0	0	0	0	0	0	0	0
ASV100	0	0	0	0	0	0	0	0	0	0	0	0	0	0	0	0	0	0	0	0	0	0	0	0	0	0	0	0.00058296	0	0	0	0	0	0	0	0	0	0	0.000897724	0	0	0	0	0	0	0	0	0	0
ASV101	0	0	0	0	0	0	0	0	0	0	0	0	0	0	0	0	0	0	0	0	0	0	0	0	0	0	0	0	0	0	0	0	0	0	0	0	0	0	0	0	0	0	0	0	0	0	0	0	0
ASV102	0	0	0	0	0	0	0	0	0	0	0	0	0	0	0	0	0	0	0	0	0	0	0	0	0	0	0	0	0	0	0	0	0	0	0	0	0	0	0	0	0	0	0	0	0	0	0	0	0
ASV103	0	0	0	0	0	0	0	0	0	0	0	0	0	0	0	0	0	0	0	0	0	0	0	0	0	0	0	0	0	0.00316744	0	0	0	0	0	0	0.0359747	0	0	0	0	0.0542553	0	0	0	0	0	0	0
ASV104	0.0024782	0	0	0	0	0	0	0	0	0	0	0	0	0	0	0	0	0	0	0.180982	0	0	0	0	0	0	0	0	0	0	0.0560992	0	0	0	0	0	0	0	0	0	0	0.00995441	0	0	0	0	0	0	0
ASV105	0	0	0	0	0	0	0	0	0	0	0	0	0	0	0	0	0	0	0	0	0	0	0	0	0	0	0	0	0	0	0	0.0247304	0	0	0	0	0	0	0	0	0.00933001	0.0116261	0	0	0	0	0	0	0
ASV106	0	0	0	0	0	0	0	0	0	0	0	0	0	0	0	0	0	0	0	0	0.0762694	0	0	0	0	0	0	0	0	0	0	0	0.115803	0	0	0	0	0	0	0	0	0	0	0	0	0	0	0	0
ASV107	0	0	0	0	0	0	0	0	0	0	0	0	0	0	0	0	0	0	0	0	0.305846	0	0	0	0	0	0	0	0	0	0	0	0.452333	0.00720697	0	0	0	0	0	0	0	0	0	0	0	0	0	0	0
ASV108	0	0	0	0	0	0	0	0	0	0	0	0	0	0	0	0	0	0	0	0	0	0	0	0	0	0	0	0	0	0	0	0	0	0	0	0	0	0	0	0	0	0	0	0	0	0	0	0	0
ASV109	0	0	0	0	0	0	0	0	0	0	0	0	0	0	0	0.000421151	0	0	0	0	0	0	0	0	0	0	0	0	0	0	0	0	0	0	0	0	0	0	0	0	0	0	0	0	0	0	0	0	0
ASV110	0	0	0	0	0	0	0	0	0	0	0	0	0	0	0.00964028	0	0.00143946	0	0	0	0	0	0	0	0	0	0	0	0	0	0.00547945	0	0	0	0	0	0	0	0	0	0	0	0	0	0	0	0	0	0
ASV111	0	0	0	0	0	0	0	0	0	0	0	0	0	0	0	0	0	0	0	0	0	0	0	0	0	0	0	0	0	0	0	0	0	0	0	0	0	0	0	0	0	0	0	0	0	0	0	0	0
ASV112	0	0	0	0	0	0	0.00789694	0	0	0	0	0	0	0	0	0	0	0	0	0	0	0	0	0	0	0	0	0	0	0	0	0	0	0	0	0	0	0	0	0	0	0	0.00419108	0	0	0	0	0	0
ASV113	0	0	0	0	0	0	0	0	0	0	0	0	0	0.0119099	0	0	0	0	0	0	0	0	0	0	0	0	0	0	0	0	0	0	0	0	0	0	0	0	0	0	0	0	0	0	0	0	0	0	0
ASV114	0	0	0	0.0345413	0	0	0.0733504	0.0108	0	0	0	0.0243902	0	0	0.0136066	0.027796	0.00143946	0	0	0	0.0128966	0.00224422	0	0.00048712	0	0	0.00409836	0	0	0	0	0	0	0.00190002	0	0	0	0	0	0	0	0	0.0452465	0	0	0	0	0	0
ASV115	0	0	0	0	0	0	0	0	0	0	0	0	0	0	0	0	0	0	0	0	0	0	0	0	0	0	0	0	0	0	0	0	0	0	0	0	0	0	0	0	0	0	0	0	0	0	0	0	0
ASV116	0	0	0	0	0	0	0	0	0	0	0	0	0	0	0	0	0	0	0	0	0	0	0	0	0	0	0	0	0	0	0	0	0.0476457	0	0	0	0	0	0.00109009	0	0	0	0	0	0	0	0	0	0
ASV117	0	0	0	0	0	0	0	0	0	0	0	0	0	0	0	0	0.0449619	0	0	0	0	0.000165017	0.0377482	0	0	0	0	0	0	0	0.015786	0.00128926	0	0.0134967	0.00658224	0	0	0	0	0	0	0	0	0	0	0	0	0	0
ASV118	0	0	0	0	0	0	0	0	0	0	0	0	0	0	0	0	0	0	0	0	0	0	0	0	0	0	0	0	0	0	0	0	0	0	0	0	0	0	0	0	0	0.0105623	0	0	0	0	0	0	0
ASV119	0	0	0	0	0	0	0	0	0	0	0	0	0	0	0	0	0	0	0	0	0	0	0	0	0	0	0	0	0	0	0	0	0	0	0	0	0	0	0	0	0	0.0056231	0	0	0	0	0	0	0
ASV120	0	0	0	0	0	0	0	0	0	0	0	0	0	0	0	0	0	0.000747301	0	0	0	0	0	0.0124645	0	0	0	0	0	0	0	0	0	0	0	0	0	0	0	0	0	0	0	0	0	0	0	0	0
ASV121	0	0	0	0	0	0	0	0	0	0	0	0	0	0	0	0	0	0	0	0	0	0	0	0	0	0	0	0	0	0	0	0	0	0	0	0	0	0	0	0	0	0	0	0	0	0	0	0	0
ASV122	0	0	0	0	0	0	0	0	0	0	0	0	0	0	0	0	0	0	0	0	0	0	0	0	0	0	0	0	0	0	0	0	0	0	0	0	0	0	0	0	0	0	0	0	0	0	0	0	0
ASV123	0	0	0	0	0	0	0	0	0	0	0	0	0	0	0	0	0.096613	0	0	0	0	0	0	0	0	0	0	0	0	0	0	0	0.145732	0.344559	0.0885025	0	0	0	0.0301379	0	0	0.0512158	0	0	0	0	0	0	0
ASV124	0	0	0	0	0	0	0	0	0	0	0	0	0	0	0	0	0	0	0	0	0	0	0	0	0	0	0	0	0	0	0	0	0.00344012	0	0	0	0.0013369	0	0	0	0	0	0	0	0	0	0	0	0
ASV125	0	0	0	0	0	0	0	0	0	0	0	0	0	0	0.0892414	0	0	0	0	0	0	0	0	0	0.150933	0	0	0	0	0	0	0	0	0	0.0155255	0	0.0894507	0	0	0	0.0215308	0	0	0	0	0	0	0	0
ASV126	0	0	0	0	0	0	0	0	0	0	0	0	0	0	0	0	0	0	0	0	0	0	0	0	0	0	0	0	0	0	0	0	0	0	0	0	0	0	0	0	0	0	0	0.0359204	0	0	0	0	0
ASV127	0	0	0	0	0	0	0	0	0	0	0	0	0	0	0	0	0	0	0	0	0	0	0	0	0	0	0	0	0	0	0	0	0	0	0	0	0	0	0	0	0	0	0	0	0	0	0	0	0
ASV128	0	0	0	0	0	0	0	0	0	0	0	0	0	0	0	0	0	0	0	0	0	0	0	0	0	0	0	0	0	0	0	0	0	0	0	0	0	0	0	0	0	0	0	0	0	0	0	0	0
ASV129	0	0	0	0	0	0	0	0	0	0	0	0	0	0	0	0	0	0	0	0	0	0	0	0	0	0	0	0	0	0	0	0	0	0	0	0	0	0	0	0	0	0	0	0	0	0	0	0	0
ASV130	0	0	0	0	0	0	0	0	0	0	0	0	0	0	0	0	0	0	0	0	0	0	0	0	0	0	0	0	0	0	0	0	0	0	0	0	0	0	0	0	0	0	0	0	0	0	0	0	0
ASV131	0	0	0	0	0	0	0	0	0	0	0	0	0	0	0	0.0512869	0	0	0	0	0	0	0	0	0	0	0	0	0	0.0192405	0	0.0392639	0	0	0	0	0	0	0	0	0.00510829	0.00858663	0	0	0	0	0	0	0
ASV132	0	0	0	0	0	0	0.0299932	0	0	0	0	0	0	0	0	0	0	0	0	0	0.0260495	0	0	0	0	0	0	0	0	0	0	0	0.00610621	0	0	0	0	0	0	0	0	0	0	0	0	0	0	0	0
ASV133	0	0	0	0.000330313	0	0	0	0	0	0	0.0119642	0	0	0	0.0325566	0.00622368	0.472312	0.0416275	0	0.148262	0.0325405	0.114191	0.207091	0	0.0891945	0.00173722	0	0.351794	0.00367914	0.00451528	0	0.00509845	0.00589121	0.200616	0.157616	0.382584	0.363879	0.191598	0.133376	0.0613886	0.144721	0	0	0	0	0	0	0	0
ASV134	0	0.0011473	0.886964	0	0	0	0.0501405	0	0	0	0.88613	0	0	0	0.0201069	0.0560599	0.0262489	0.00977027	0	0.00873768	0.0346757	0.0985149	0.00851956	0.141695	0.0128921	0.00102765	0.286999	0.0221525	0.00375422	0.137177	0	0.003985	0.00937433	0.0156588	0.0363454	0.0221053	0.0409577	0.0116265	0	0.201114	0.0295943	0	0	0.134549	0	0	0.000925867	0	0
ASV135	0	0	0	0	0	0	0	0	0	0	0	0	0	0	0	0	0	0	0	0	0	0	0	0	0	0	0	0	0	0	0	0	0	0	0	0	0	0	0	0	0	0	0	0	0	0	0	0	0
ASV136	0	0	0	0	0	0	0	0	0	0	0	0	0	0	0	0	0	0	0	0	0	0	0	0	0	0	0	0	0	0.00114567	0	0	0	0	0	0	0	0	0	0	0	0.00273556	0	0	0	0	0	0	0
ASV137	0	0	0	0	0	0	0	0	0	0	0	0	0	0	0	0	0	0	0	0	0	0	0	0	0	0	0	0	0	0	0	0	0	0	0	0	0	0	0	0	0	0.00417933	0	0	0	0	0	0	0
ASV138	0	0	0	0	0	0	0	0	0	0	0	0	0	0.00671915	0	0	0	0	0	0	0	0	0	0.00229233	0.000238743	0	0.000910747	0.00152466	0	0.000404354	0	0	0	0	0	0	0	0	0.000256492	0	0	0	0.00106915	0	0	0	0	0	0
ASV139	0	0	0	0	0	0	0	0	0	0	0	0	0	0	0	0	0	0	0	0	0	0	0	0	0	0	0	0	0	0	0	0	0.00374113	0	0	0	0	0	0	0	0	0	0	0	0	0	0	0	0
ASV140	0	0	0	0	0	0	0	0	0	0	0	0	0	0	0	0	0	0	0	0	0	0	0	0	0	0	0	0	0	0	0	0	0	0	0	0	0	0	0	0	0	0	0	0	0	0	0	0	0
ASV141	0	0.44079	0	0	0	0	0	0	0	0	0	0	0	0	0.00159753	0.00580253	0	0	0	0	0	0	0	0	0.00663706	0	0	0	0	0	0	0	0.00116104	0.000851733	0	0	0	0	0.0230843	0	0.00295521	0	0	0	0	0	0	0	0
ASV142	0	0	0	0	0	0	0	0	0	0	0	0	0	0	0	0	0	0	0	0	0	0	0	0	0	0	0	0	0	0	0	0	0	0	0	0	0	0	0	0	0	0	0	0	0	0	0	0	0
ASV143	0	0	0	0	0	0	0	0	0	0	0	0	0	0	0.00396629	0.0169864	0	0	0	0	0	0	0.0281146	0	0.0354772	0	0	0	0.00302841	0	0	0	0	0	0	0	0	0	0	0	0	0	0	0	0	0	0	0	0
ASV144	0	0	0	0	0	0	0	0	0	0	0	0	0	0	0	0	0	0	0	0	0	0	0	0	0	0	0	0	0	0	0.00574038	0.00826301	0	0	0	0	0	0	0	0	0	0	0	0	0	0	0	0	0
ASV145	0	0	0	0	0	0	0	0	0	0	0	0	0	0	0	0	0	0	0	0	0	0	0	0	0	0	0	0	0	0	0	0.00586029	0	0	0	0	0	0	0	0	0	0	0	0	0	0	0	0	0
ASV146	0	0	0	0	0	0	0	0	0	0	0	0	0	0	0	0	0	0	0	0	0.0258359	0	0	0	0	0	0	0	0	0	0	0	0.000774027	0	0	0	0	0	0	0	0	0	0	0	0	0	0	0	0
ASV147	0	0	0	0	0	0	0	0	0	0	0	0	0	0	0.0155897	0	0	0	0	0	0.0042277	0	0.00665181	0	0.0281717	0	0.0381375	0	0	0.017522	0	0	0	0	0	0	0	0	0	0.027945	0	0	0.00436214	0	0	0	0	0	0
ASV148	0	0	0	0	0	0	0	0	0	0	0	0	0	0	0	0	0.0678239	0	0	0	0	0	0	0	0	0	0	0	0	0	0	0	0	0.0287624	0	0	0	0	0	0	0	0	0	0	0	0	0	0	0
ASV149	0	0	0	0	0	0	0	0	0	0	0	0	0	0	0	0	0	0.00190977	0	0	0	0	0	0	0	0	0	0	0	0	0	0	0	0	0	0	0	0	0	0	0	0	0	0	0	0	0	0	0
ASV150	0	0	0	0	0	0	0	0	0	0	0	0	0	0	0	0	0	0	0	0	0	0	0	0	0	0	0	0	0	0	0	0	0	0	0	0	0	0	0	0	0	0	0	0	0	0	0	0	0
ASV151	0	0	0	0	0	0	0	0	0	0	0	0	0	0	0	0	0	0	0	0	0	0	0	0	0	0	0	0	0	0	0	0	0	0	0	0	0	0	0	0	0	0	0	0	0	0	0	0	0
ASV152	0	0	0	0	0	0	0	0	0	0	0	0	0	0	0	0	0	0	0	0	0	0	0	0	0	0	0	0	0	0	0	0	0	0	0	0	0	0	0	0	0	0	0	0	0	0	0	0	0
ASV153	0	0	0	0	0	0	0	0	0	0	0	0	0	0	0	0	0	0	0	0	0	0	0	0	0	0	0	0	0	0	0	0	0	0	0	0	0	0	0	0	0	0	0	0	0	0	0	0	0
ASV154	0.0022692	0	0	0	0	0	0	0	0	8.54e-05	0	0	0	0	0	0	0	0	0	0	0	0	0.00013107	0	0	0	0.531648	0	0	0	0	0	0	0	0	0	0	0	0.00371914	0	0	0.000987842	0	0	0	0.000126668	0	0	0
ASV155	0	0	0	0	0	0	0	0	0	0	0	0	0	0	0	0	0	0	0	0	0	0	0	0	0	0	0	0	0	0	0	0	0	0	0	0	0	0	0.000256492	0	0	0	0	0	0	0	0	0	0
ASV156	0	0	0	0	0	0	0	0	0	0	0	0	0	0	0	0	0	0	0	0	0	0	0	0	0	0	0	0	0	0	0	0	0	0	0	0	0	0	0	0	0	0	0	0	0	0	0.279356	0	0
ASV157	0	0	0	0	0	0	0	0	0	0	0	0	0	0	0	0	0	0	0	0	0	0	0	0	0	0	0	0	0	0	0	0	0	0	0	0	0	0	0	0	0	0	0	0	0	0	0	0	0
ASV158	0	0	0	0	0	0	0	0	0	0	0	0	0	0	0	0	0	0	0	0	0	0	0	0	0	0	0	0	0	0	0	0	0	0	0	0	0	0	0	0	0	0	0	0	0	0	0	0	0
ASV159	0	0	0	0	0	0	0	0	0	0	0	0	0	0	0	0	0.000931414	0	0	0	0.000512448	0.000231023	0.000393211	0	0	0	0	0.00058296	0	0.000370657	0.000782779	0	0.00103204	0	0.00157401	0	0	0	0.000961847	0.000800418	0	0	0	0	0	0	0	0	0
ASV160	0	0	0	0	0	0	0	0	0	0	0	0	0	0	0	0	0	0.00177138	0	0	0	0	0	0.0169919	0	0	0	0	0	0.000640226	0	0	0.00141905	0.000262072	0	0	0	0	0.00115422	0	0	0	0	0	0	0	0	0	0
ASV161	0	0	0	0	0	0	0	0	0	0	0	0	0	0	0	0	0	0	0	0	0	0	0	0.0134388	0	0	0	0	0	0	0	0	0	0	0	0	0.000729217	0	0	0	0	0	0	0	0	0	0	0	0
ASV162	0	0	0	0	0	0	0	0	0	0	0	0	0	0	0	0	0	0	0	0	0	0	0	0.0161609	0.000477487	0	0	0.000986547	0	0	0	0	0	0	0	0	0	0	0	0.000556812	0	0	0	0	0	0	0	0	0
ASV163	0	0	0	0	0	0	0	0	0	0	0	0	0	0	0	0	0	0	0	0	0	0	0	0	0	0	0	0	0	0	0	0	0	0	0	0	0	0	0.000448862	0	0	0.000303951	0	0	0	0	0	0	0
ASV164	0	0	0	0	0	0	0	0	0	0	0	0	0	0	0	0	0	0	0	0	0	0	0	0	0	0	0	0	0	0	0	0	0	0	0	0	0	0	0	0	0	0	0	0	0	0	0	0.0304634	0
ASV165	0	0	0	0	0	0	0	0	0	0	0	0	0	0	0	0	0	0	0	0	0	0	0	0	0	0	0.023224	0	0	0	0.00176125	0	0	0	0	0	0	0	0	0.0290586	0	0	0	0	0	0	0	0	0.0422221
ASV166	0	0	0	0	0	0	0	0	0	0	0	0	0	0	0	0	0	0	0	0	0	0	0	0	0	0	0	0	0	0	0	0	0	0	0	0	0	0	0	0	0	0	0	0	0	0	0	0	0
ASV167	0	0	0	0	0	0	0	0	0	0	0	0	0	0	0	0	0	0	0	0	0	0	0	0	0	0	0	0	0	0	0	0	0	0	0	0	0	0	0	0	0	0.00212766	0	0	0	0	0	0	0
ASV168	0	0	0	0	0	0	0	0	0	0	0	0	0	0	0	0	0	0	0	0	0	0	0	0	0	0	0	0	0	0	0	0	0	0	0	0	0	0	0	0	0	0.00326748	0	0	0	0	0	0	0
ASV169	0	0	0	0	0	0	0	0	0	0	0	0	0	0	0	0	0	0	0	0	0	0	0	0	0	0	0	0	0	0	0	0	0	0.025421	0	0	0	0	0	0	0	0.0128419	0	0	0	0	0	0	0
ASV170	0	0	0	0	0	0	0	0	0	0	0	0	0	0	0	0	0	0	0	0	0	0	0	0	0	0	0	0	0	0	0	0	0	0	0	0	0	0	0	0.0105446	0	0	0	0	0	0	0	0	0
ASV171	0	0	0	0	0	0	0	0	0	0	0	0	0	0	0	0	0	0	0	0	0	0	0	0	0	0	0	0	0	0	0	0.000644632	0	0	0	0	0	0	0	0	0	0.000911854	0	0	0	0	0	0	0
ASV172	0	0	0	0	0	0	0	0	0	0.000341511	0	0	0	0	0	0	0	0	0	0	0	0.000462046	0	0	0	0.000513824	0	0	0	0.000202177	0	0.000644632	0.0027951	0	0.000930099	0	0	0	0	0.00365408	0	0	0	0	0	0	0	8.4e-05	0
ASV173	0	0	0	0	0	0	0	0	0	0	0	0	0	0	0	0	0	0	0	0	0	0	0	0	0	0	0	0	0	0	0	0	0	0	0	0	0	0	0	0	0	0	0	0	0	0	0	0	0
ASV174	0	0	0	0	0	0	0	0	0	0	0	0	0	0	0	0	0	0	0	0	0	0	0	0	0	0	0	0	0	0	0	0	0	0	0	0	0	0	0	0	0	0	0	0	0	0	0	0	0
ASV175	0	0	0	0	0	0	0	0	0	0	0	0	0	0	0	0	0	0.00495433	0	0	0.0104198	0	0	0.000114616	0.00424963	0	0	0	0	0	0	0	0.0133305	0	0	0	0	0	0	0	0	0	0	0	0	0	0	0	0
ASV176	0	0	0	0	0	0	0	0	0	0	0	0	0	0	0.0119539	0	0	0	0	0	0	0	0	0	0.00773528	0	0.0138889	0	0	0	0	0	0	0.0349866	0	0	0.00717064	0.0828239	0	0.018166	0.0070925	0	0	0	0	0	0	0	0
ASV177	0	0	0	0	0	0	0	0	0.00249037	0	0	0	0	0	0	0	0	0	0	0	0	0	0	0	0.00300817	0	0	0	0	0	0	0	0	0	0	0	0	0	0	0	0	0	0	0	0	0	0	0	0
ASV178	0	0	0	0	0	0	0	0.00123261	0	0	0	0	0	0	0	0	0	0	0	0	0	0	0	0	0	0	0	0	0	0	0	0	0	0	0	0	0	0	0	0	0	0	0	0	0	0	0	0	0
ASV179	0	0.00265455	0	0.000778596	0.00443515	0.000462683	0.00713761	0.0223924	0.016026	0	0.00631275	0.0182785	0.000413565	0.0070652	0.00236875	0	0.0136325	0.000525879	0.030023	0.000681663	0.000683264	0.000363036	0.00167114	0.00272214	0.0127011	0	0	0.00488789	0.000250282	0.00367288	0	0	0	0.00393108	0	0.00488038	0	0.0186983	0.00179545	0.000696015	0	0	0.00149681	0.0725668	0.0266724	0.00177335	0	0	0
ASV180	0	0	0	0	0	0	0	0	0	0	0	0	0	0	0	0	0	0	0	0	0	0	0	0	0	0	0	0	0	0	0	0	0	0	0	0	0	0	0	0	0	0	0	0	0	0	0	0	0
ASV181	0	0	0	0	0	0	0	0	0	0	0	0	0.00140612	0.0871471	0	0	0	0	0	0	0	0	0	0	0	0	0	0	0.00222751	0	0	0	0.00455816	0	0	0	0	0.0157018	0	0	0	0.00524316	0	0	0	0	0	0	0
ASV182	0	0.00906596	0	0	0	0	0	0	0	0	0	0	0	0	0	0	0	0	0	0	0	0	0	0	0	0	0	0	0	0	0	0	0	0	0	0	0	0	0	0	0	0	0	0	0	0	0	0	0
ASV183	0	0	0	0	0	0	0	0	0	0	0	0	0	0	0	0.0191858	0	0	0	0	0	0	0	0	0	0	0.00500911	0	0	0.00495333	0	0	0	0	0	0	0.00668449	0	0	0.00511571	0	0	0	0	0.160239	0	0	0	0
ASV184	0	0	0	0	0	0	0	0	0	0	0	0	0	0	0	0	0	0	0	0	0	0	0	0	0	0	0.0034153	0	0	0	0	0	0	0	0	0	0	0	0	0.00139203	0	0	0	0	0	0	0	0	0
ASV185	0	0	0	0	0	0	0	0	0	0	0	0	0	0	0	0	0	0	0	0.00198302	0	0	0	0	0	0	0	0	0	0	0.00887149	0	0	0	0	0	0	0	0	0	0	0	0	0	0	0	0	0	0
ASV186	0	0.00107982	0	0	0	0	0	0	0	0	0	0	0.461435	0	0.36297	0	0	0	0	0	0	0	0	0	0.241942	0.65701	0	0	0	0	0	0	0	0	0	0	0	0.254585	0	0	0	0	0	0	0	0	0	0	0
ASV187	0.116565	0.133605	0.00118186	0.202482	0.149954	0.0599708	0.0109342	0.0231555	0.164226	0.102766	0.0112427	0.0634373	0.00326716	0.00173025	0.0034705	0.02073	0.0166808	0.000608912	0.0142499	0	0.00136653	0.0040264	0.0087817	0.00223502	0.00577759	0.00129679	0	0.0055157	0.00167689	0.00313374	0	0.00451242	0.0132015	0.0149381	0.0206768	0.00258373	0.0130044	0.010368	0.0169285	0	0.00211086	0.01269	0.525681	0.0937369	0.800951	0.286987	0.0247111	0.0133526	0.0113057
ASV188	0.0185716	0.0170521	0	0.00844658	0.00295677	0	0	0.0344838	0	0.0284023	0.00180364	0.00681908	0.00130273	0	0	0.0113711	0	0	0.0105605	0	0	0	0.00167114	0	0	0	0	0	0	0	0	0.00457103	0.00524618	0.0172967	0.00393504	0.00516746	0.00498298	0.0140837	0	0	0	0	0.0228799	0.00672551	0	0.00228002	0.00976949	0.00489177	0.00146556
ASV189	0	0.000742374	0	0.00101453	0	0.000605047	0	0	0	0.00426888	0	0	0	0	0	0.00416472	0	0	0.000812348	0	0	0	0	0	0	0.000611696	0	0.000672646	0	0	0	0	0.00765427	0.0025552	0	0	0	0.00809062	0	0	0.00156204	0	0.00218107	0	0.000738053	0	0.000478897	0.000566858	0
ASV190	0	0	0	0.0261183	0	0	0	0	0	0	0	0	0	0	0	0	0	0.0178799	0	0	0	0	0	0.0201152	0	0	0	0	0.0135903	0	0	0	0	0	0	0	0	0	0	0	0	0	0	0	0	0	0	0	0
ASV191	0	0	0	0	0	0	0	0	0	0	0	0	0	0	0	0	0	0	0	0	0	0	0	0	0	0	0	0	0	0	0	0	0	0	0	0	0	0	0	0	0	0	0	0	0	0	0	0	0
ASV192	0	0	0.0774539	0	0	0	0	0	0	0	0.0156917	0	0	0	0	0	0	0	0	0	0	0	0	0	0	0	0	0	0	0	0	0	0	0	0	0	0	0	0	0.000417609	0	0	0	0	0	0	0	0	0
ASV193	0	0	0	0	0	0	0	0	0	0	0	0	0	0	0	0	0	0	0	0	0	0	0	0	0	0	0.00034153	0	0	0	0	0	0	0	0	0	0	0	0	0	0	0	0	0	0	0	0	0	0
ASV194	0	0	0	0	0	0	0	0	0	0	0	0	0	0	0	0	0	0	0	0	0	0	0	0	0	0	0	0	0	0	0	0	0	0	0	0	0	0	0	0	0	0	0	0	0	0.00304003	0	0	0
ASV195	0	0	0	0	0	0	0	0	0	0	0	0	0	0	0	0.00350959	0	0	0	0	0	0	0	0	0	0	0	0	0	0	0	0	0	0	0	0	0	0	0	0	0	0	0	0	0	0	0	0	0
ASV196	0.216081	0	0	0	0.000560767	0	0	0.00135	0.00106071	0	0	0.0125347	0	0.00694985	0	0	0	0	0	0	0	0	0.00026214	0	0	0	0	0	0	0	0	0	0	0	0	0	0	0	0	0	0	0	0.0244622	0	0	0	0	0	0
ASV197	0	0	0	0.0053558	0	0	0	0	0	0	0	0.00104691	0	0	0	0.0153018	0	0.00218655	0	0	0.00204979	0	0	0.0107453	0	0	0	0	0	0	0	0	0	0	0	0	0	0	0.00282142	0	0	0	0	0.102832	0	0	0	0	0
ASV198	0.00426968	0	0	0	0	0	0	0	0	0	0	0	0	0	0	0	0	0	0	0	0	0	0	0.00997163	0	0	0	0	0	0	0	0	0	0	0	0	0	0	0	0	0	0	0	0	0	0	0	0	0
ASV199	0	0	0	0	0	0	0	0	0	0	0	0	0	0	0	0	0	0.0002491	0	0.000185908	0	0	0	0	0	0	0	0	0	0	0	0	0	0	0	0	0	0	0	0	0	0	0	0	0	0	0	0	0
ASV200	0	0	0	0	0	0	0	0	0	0	0	0	0	0	0	0	0	0	0	0	0	0	0	0	0	0	0	0	0	0	0	0	0	0	0	0	0	0	0	0	0	0	0	0	0	0	0	0	0.0097355
ASV201	0	0.0023846	0.000105523	0	0.000127447	0.00265153	0	0	0.000345885	0.0140304	0	0	0	0.000432563	0	0	0	0	0	0	0	0	0	0	0	0	0	0	0	0	0	0	0	0	0	0	0	0	0	0	0	0.000379939	0.000855322	0	0.00176313	0.000760007	0.000255412	0	0
ASV202	0.00752419	0	0	0.000471876	0.0130251	0	0	0	0	0	0.0301208	0	0	0	0	0.0034628	0.000592718	0	0	0	0.00602127	0	0	0	0.00071623	0	0	0.0145291	0	0.00124676	0	0	0.0150935	0	0.000715461	0	0	0.00143833	0.0105162	0.00240125	0.00641702	0	0.101313	0	0	0	0	0	0
ASV203	0	0	0	0	0	0	0	0	0	0	0	0	0	0	0	9.36e-05	0	0	0	0	0	0	0	0	0	0	0	0	0	0	0	0	0	0	0	0	0	0	0	0	0	0	0	0	0	0	0	0	0
ASV204	0	0	0	0	0	0	0	0	0	0	0	0	0	0	0	0	0	0	0	0	0	0	0	0	0	0	0	0	0	0	0	0	0	0	0	0	0	0	0	0	0	0	0	0	0	0	0	0	0
ASV205	0	0	0	0	0	0	0	0	0	0	0	0	0	0	0	0	0	0	0	0	0	0	0	0	0	0	0	0	0	0	0	0	0	0	0	0	0	0	0	0	0	0	0	0	0	0	0	0	0
ASV206	0	0	0	0	0	0	0	0	0	0	0	0	0	0	0	0	0	0	0	0	0	0	0	0	0	0	0	0	0	0	0	0	0	0	0	0	0	0	0	0	0	0	0	0	0	0	0	0	0
ASV207	0	0	0	0	0	0	0	0	0	0	0	0	0	0	0	0	0	0	0	0	0	0	0	0	0	0	0	0	0	0	0	0	0	0	0	0	0	0	0	0	0	0	0	0	0	0	0	0	0
ASV208	0	0	0	0	0	0	0	0	0	0	0	0	0	0	0	0	0	0	0	0	0	0	0	0	0	0	0	0	0	0	0	0	0	0	0	0	0	0	0	0	0	0	0	0	0	0	0	0	0
ASV209	0	0	0	0	0	0	0	0	0	0	0	0.000565899	0	0	0	0	0	0	0	0	0.00021352	0	0	0	0	0	0	0	0	0	0	0	0	0	0	0	0	0	0	0	0	0	0	0	0	0	0	0	0
ASV210	0	0	0	0	0	0	0	0	0	0	0	0	0	0	0	0	0	0	0	0	0	0	0	0	0	0	0	0	0	0	0	0	0	0	0	0	0	0	0	0	0	0	0	0	0	0	0	0	0
ASV211	0	0	0	0	0	0	0	0	0	0	0	0	0	0	0	0	0	0	0	0	0	0	0	0	0	0	0	0	0	0	0	0	0	0	0	0	0	0	0	0	0	0	0	0	0	0	0	0	0
ASV212	0	0	0	0	0	0	0	0	0	0	0	0	0	0.00152839	0	0	0	0	0	0	0	0	0	0.000143271	0	0	0	0	0	0	0	0	0	0	0	0	0	0	0	0	0	0	0	0	0	0	0	0.00153261	0
ASV213	0	0	0	0	0	0	0	0	9.22e-05	0	0	0	0	0	0	0	0	0	0	0	0	0	0	0	0	0	0	0	0	0	0	0	0	0	0	0	0	0.000419513	0.000448862	0	0	0	0	0	0	0	0	0	0
ASV214	0	0	0	0	0	0	0	0	0	0	0	0	0	0	0	0	0	0	0	0	0	0	0	0	0	0	0	0	0	0	0	0	0	0	0	0	0	0	0	0	0	0	0	0	0	0	0	0	0
ASV215	0	0	0	0	0	0	0.0227037	0	0.611755	0	0	0	0	0	0	0	0	0	0	0	0	0.0126733	0	0.185106	0	0	0	0.00641256	0.00635715	0	0	0.016233	0.00369813	0	0.000572369	0	0	0	0	0	0	0	0	0	0	0	0	0	0
ASV216	0	0	0	0	0	0	0	0	0	0	0	0	0	0	0	0	0	0	0	0	0	0	0	0	0	0	0	0	0	0	0	0	0	0	0	0	0	0	0	0	0	0	0	0	0	0	0	0	0
ASV217	0	0	0	0	0	0	0	0	0	0	0	0	0	0	0	0	0	0	0	0	0	0	0	0	0	0	0	0	0	0	0	0	0	0	0	0	0	0	0	0	0	0	0	0	0	0	0	0	0
ASV218	0	0	0	0.000471876	0.494214	0.000160159	0.109443	0.000293479	0	0.599351	0	0.276498	0.511228	0.1161	0.129951	0.564296	0.0084674	0.0481594	0	0	0.292224	0.0179538	0.00160561	0.00146136	0	0.147052	0	0.138924	0.0395445	0.0233514	0	0.0283638	0.0122984	0.00930354	0	0.00076555	0	0.164509	0.0861173	0	0.0112298	0.00319149	0.0410982	0.527953	0.000246018	0.284749	0.678724	0.568306	0.332298
ASV219	0	0	0	0	0	0	0	0	0	0	0	0	0	0	0	0	0	0	0	0	0	0	0	0	0	0	0	0	0	0	0	0	0	0	0	0	0	0	0	0	0	0	0	0	0	0	0	0	0
ASV220	0	0	0	0	0	0	0	0	0	0	0	0	0	0	0	0	0	0	0	0	0	0	0	0	0	0	0	0	0	0	0	0	0	0	0	0	0	0	0	0	0	0	0	0	0.000594543	0	0	0	0
ASV221	0	0	0.000780871	0	0	0	0	0	0	0	0	0	0	0	0	0	0	0	0	0	0	0	0	0	0	0	0	0	0	0	0	0	0	0	0	0	0	0	0	0	0	0	0	0	0	0	0	0	0
ASV222	0	0	0	0	0	0	0	0	0	0	0	0	0	0	0	0	0	0	0	0	0	0	0	0	0	0.000171275	0	0	0	0	0	0	0	0	0	0	0	0	0	0	0	0	0	0	0	0	0	0	0
ASV223	0.000507584	0	0	0.000165157	0	0.000320319	0	0	0	0	0	0	0	0	0	0	0	0	0.000440022	0	0	0	0	0	0	0	0	0	0	0	0	0	0.00202107	0	0	0	0	0	0	0	0	0	0.00243767	0	0.0027472	0	0	0	0
ASV224	0	0	0	0	0	0	0	0	0	0	0	0	0	0	0	0	0	0	0.000203087	0	0	0	0	0	0	0	0	0	0	0	0	0	0	0	0	0	0	0	0	0	0	0	0	0	0	0	0	0	0
ASV225	0	0	0	0	0	0	0	0	0	0	0	0	0	0	0	0	0	0	6.77e-05	0	0	0	0	0	0	0	0	0	0	0	0	0	0	0	0	0	0	0	0	0	0	0	0	0	0	0	0	0	0
ASV226	0	0	0	0	0	0	0	0	0	0	0	0	0	0	0	0	0	0	0	0	0	0	0	0	0	0	0	0	0	0	0	0	0	0	0	0	0	0	0	0	0	0	0	0	0	0	0	0	0
ASV227	0	0	0	0	0	0	0	0	0	0	0	0	0	0	0	0	0	0	0	0	0	0.000858086	0	0	0	0	0	0	0	0	0	0	0.000430015	0	0	0	0	0	0	0	0	0	0	0	0	0	0	0	0
ASV228	0	0	0	0	0	0	0	0	0	0	0	0	0	0	0	0	0	0	0.000440022	0	0	0	0	0	0	0	0	0	0	0	0	0	0	0	0	0	0	0	0	0	0	0	0	0	0	0	0	0	0
ASV229	0	0	0	0	0	0	0	0	0	0	0	0	0	0	0	0	0	0	0	0	0	0	0	0	0	0	0	0	0	0	0	0	8.6e-05	0	0	0	0	0	0	0	0	0	0	0	0	0	0	0	0
ASV230	0	0	0	0	0	0	0	0	0	0	0	0	0	0	0	0	0	0	0.000473869	0	0	0	0	0	0	0	0.000910747	0	0	0	0	0	0.000215008	0	0	0	0	0.000779096	0.000384739	0	0	0	0	0	0	0.000506671	0	0	0
ASV231	0	0	0	0	0	0	0	0	0	0	0	0	0	0	0	0	0	0.0132854	0	0	0	0	0	0	0	0	0	0	0.0360155	0	0	0	0	0	0	0	0	0	0	0	0	0	0	0	0	0	0	0	0
ASV232	0	0	0	0	0	0	0	0	0	0	0	0	0	0	0	0	0	0	0	0	0	0	0	0	0	0	0	0	0	0	0	0	0	0	0	0	0	0	0	0	0	0	0	0	0	0	0	0	0
ASV233	0	0	0	0	0	0	0	0	0	0	0	0	0	0	0	0	0	0	0	0	0	0	0	0	0	0	0	0	0	0	0	0	0	0	0	0	0	0	0	0	0	0	0	0	0	0.00160446	0	0	0
ASV234	0	0	0	0	0	0	0.0965603	0	0	0	0	0	0	0	0	0	0	0	0	0	0	0	0	0	0	0	0	0	0	0	0	0.0121308	0	0	0	0	0	0	0	0	0	0	0	0	0	0	0	0	0
ASV235	0	0	0	0	0	0	0	0	0	0	0	0	0	0	0	0	0	0	0	0	0	0	0	0	0	0	0	0	0	0	0	0	0	0	0	0	0	0	0	0	0	0	0	0	0	0	0	0	0
ASV236	0	0	0	0	0	0	0	0	0	0	0	0	0	0	0	0	0	0	0	0	0	0	0	0	0	0	0	0	0	0	0	0	0	0	0	0	0	0	0	0	0	0	0	0	0	0	0	0	0
ASV237	0	0	0	0	0	0	0	0	0	0	0	0	0	0	0	0	0	0	0	0	0	0	0	0	0	0	0	0	0	0	0	0	0	0	0	0	0	0	0	0	0	0	0	0	0	0	0	0	0
ASV238	0	0	0	0	0	0	0	0	0	0	0	0	0	0	0	0	0	0	0	0	0	0	0	0	0	0	0	0	0	0	0	0	0	0	0	0	0	0	0	0	0	0	0	0	0	0	0	0	0
ASV239	0	0	0	0	0	0	0	0	0	0	0	0	0	0	0	0	0	0	0	0	0	0	0	0	0	0	0	0	0	0	0	0	0	0	0	0	0	0	0	0	0	0	0	0	0	0	0	0	0
ASV240	0	0	0	0	0	0	0	0	0	0	0	0	0	0	0	0	0	0	0	0	0	0	0	0	0	0	0	0	0	0	0	0	0	0	0	0	0	0	0	0	0	0	0	0	0	0	0	0	0
ASV241	0	0	0	0	0	0	0	0	0	0	0	0	0	0	0	0	0	0	0	0	0	0	0	0	0	0	0	0	0	0	0	0	0	0	0	0	0	0	0	0	0	0	0	0	0	0	0	0	0
ASV242	0	0	0	0.250495	0	0	0	0	0	0	0	0	0	0	0	0.105101	0	0.0141434	0.208469	0	0	0	0	0	0	0	0	0	0.0103366	0	0	0	0	0	0	0.144211	0	0	0	0	0	0	0	0	0	0	0	0	0
ASV243	0.000895736	0	0	0.0131182	0	0	0.0165279	0	0	0	0	0.00563069	0	0	0.00732661	0	0	0	0	0.00712648	0	0	0	0	0	0.0132126	0.0242486	0.00923767	0.0294581	0	0	0.0147093	0.0102774	0	0	0	0	0.0394942	0	0.00852619	0	0	0	0	0	0	0	0	0
ASV244	0	0	0	0	0	0	0	0	0	0	0	0	0	0	0	0	0	0	0.000135391	0	0	0	0	0	0	0	0	0	0	0	0	0	0	0	0	0	0	0	0	0	0	0	0	0	0	0	0	0	0
ASV245	0	0	0	0	0	0	0	0	0	0	0	0	0	0	0	0	0	0	0	0	0	0	0	0	0	0	0	0.00838565	0	0	0	0	0	0	0	0	0	0	0	0	0	0	0	0.0131453	0	0	0	0	0
ASV246	0	0	0.000422092	0.417799	0.000994086	0	0.569339	0.00666197	0	0	0	0	0	0	0	0.0576509	0	0.614725	0.560317	0.00529838	0.0181919	0.0215842	0.00366996	0.257944	0.0263573	0	0	0.255919	0.21294	0.296459	0.0012394	0.0953469	0.0246829	0	0	0.353684	0.00255226	0	0.0402693	0	0	0	0	0	0	0	0.00044697	0	0
ASV247	0	0	0	0	0	0	0	0	0	0	0	0	0	0	0	0	0	0	0	0	0	0	0	0	0	0	0	0	0	0	0	0	0	0	0	0	0	0	0	0	0	0	0	0	0	0	0	0	0
ASV248	0	0	0	0	0	0	0	0	0	0	0	0	0	0	0	0	0	0.205203	0	0	0	0.353333	0	0.304651	0	0	0	0	0.620273	0.473734	0	0.252872	0.000258009	0	0	0	0.000486145	0	0	0	0.0237261	0	0.000171064	0	0	0	0	0	0
ASV249	0	0	0	0	0	0	0	0	0	0	0	0	0	0	0	0	0	0	0	0	0	0	0	0	0	0	0	0	0	0	0	0	0	0	0	0	0	0	0	0	0	0.229179	0	0	0	0	0	0	0
[truncated: 98 more columns]
